# Supplementary material for: Genetic surveillance shows spread of ACT resistance during period of malaria decline in Vietnam (2018-2020)
Source: Front Genet. 2024 Dec 2;15:1478706. doi: 10.3389/fgene.2024.1478706 (PMC11646998; doi:10.3389/fgene.2024.1478706)
Supplement: Supplementary file 1 [file Table2.xlsx]

## Sheet: Pf_VTN_amplicon_list_140621
AmpliSeq Pf Vietnam v2 assay amplicon design
Amplicon_ID	Chromosome	Start Position	End Position	amplicon_name	loc	amplicon_length	ULSO Sequence	DLSO Sequence
AMPL4380293	Pf3D7_01_v3	162865	163227	Pf3D7_01_v3_163145	Pf3D7_01_v3_163145	362	CTTGATCAACAAATTTGAAGTGAGG	ATTCGGCTTGATGATCGGTAGTATA
AMPL4346863	Pf3D7_01_v3	190399	190645	ubp1_1	ubp1	246	TTCGTATTAGATAAGCTGAACGAGT	TGTGGGTTGGTATTTATATGTTTAC
AMPL4347325	Pf3D7_01_v3	190511	190808	ubp1_2	ubp1	297	GTCCATGTTTATGTTACCTTTTCTG	GTTTGTTGTGACTTTGTCGTTTTTA
AMPL4347242	Pf3D7_01_v3	191092	191244	ubp1_3	ubp1	152	CATAATTAACGTTGTGCCTATTTTC	GTATCGGAGTCGTATGTTTCTAATG
AMPL4346955	Pf3D7_01_v3	191741	191968	ubp1_4	ubp1	227	TACGGATGAGATACATTATTTTCCT	GGGATGAGTATCGAAAGAATTATGT
AMPL4346988	Pf3D7_01_v3	192357	192717	ubp1_5	ubp1	360	TTGATAAATCACTTTTGGAATAGCT	CCTCTTTATTCTTTTCAATAATACG
AMPL4347261	Pf3D7_01_v3	192500	192764	ubp1_6	ubp1	264	TCTTGTCATTTCTTCCATATCATCA	ACCACCTTTATTATCATCTTCAATA
AMPL4346935	Pf3D7_01_v3	193270	193536	ubp1_7	ubp1	266	TGTTATCATATTTTTCTGCGATTTG	CCTTTATCATGTTGTATTATTTTGT
AMPL4347497	Pf3D7_01_v3	193361	193726	ubp1_8	ubp1	365	TGACTTTTCATTGTTCTTTCCTTTT	ATGAAGAGACCAATTCTGTTCACTT
AMPL4347265	Pf3D7_01_v3	193576	193903	ubp1_9	ubp1	327	CTTACAATTTCTTCTTCAGCACGTT	TTTTGTTTTTCATGGTCACTAGGTG
AMPL4347302	Pf3D7_01_v3	193798	194109	ubp1_10	ubp1	311	CTGAATCGTTCATATAATCACTATT	CTGCTATTGTTTTCATCATACATAG
AMPL4347372	Pf3D7_01_v3	194495	194777	ubp1_11	ubp1	282	ATTTTTATAGGTACGGTTCACGTCT	GTTTTGATCTTCTTCCGAATCAGTT
AMPL4347208	Pf3D7_01_v3	194669	195035	ubp1_12	ubp1	366	TTTTGACATGTGAACATTTTCATTT	TTTTGTGTAGGAAGACCAATCCTGA
AMPL4347319	Pf3D7_01_v3	194952	195173	ubp1_13	ubp1	221	AACACTCTTATAAAAATCCATAGCT	AATTGTTTGAAAAGAACTCTAGCCC
AMPL4347281	Pf3D7_01_v3	195453	195596	ubp1_14	ubp1	143	AGATGAATAAAATAAAATTTTCCTC	TACGACGATTCTTATCACCACCATT
AMPL4346865	Pf3D7_01_v3	195579	195922	ubp1_15	ubp1	343	TGATCAGCATACATATTGCTGTCCT	CATCGCTAGATGAATAAAATAAAAT
AMPL4347320	Pf3D7_01_v3	195780	195990	ubp1_16	ubp1	210	TGTTATCATCATCTTTTTGGTTTCC	GGTACGTTTTTAAGAACCATTCAGC
AMPL4347001	Pf3D7_01_v3	195915	196285	ubp1_17	ubp1	370	AGTGAGTTGTTACTGTGTTTCTCAA	TTTCTGCCATGACACTTTGATCAGC
AMPL4346796	Pf3D7_01_v3	196222	196536	ubp1_18	ubp1	314	TAAATGAACGTTTAGGTTTCGATGA	GTGTTTTTATGGATTCCTTTTAAAC
AMPL4347240	Pf3D7_01_v3	196987	197318	ubp1_19	ubp1	331	ACCAGCCAAAGATATATTCGACATG	ACATCATGGTGATATCCTGTTAGAA
AMPL4347034	Pf3D7_01_v3	197142	197449	ubp1_20	ubp1	307	AGCAAGCGATCGATGTAATAAATGT	ATTCATTTTGATCTTCATGTTTGTC
AMPL4347102	Pf3D7_01_v3	197317	197678	ubp1_21	ubp1	361	ATCTTTCTTCTTCGTCTTTTATTCT	TTTATATTTTTCCTCATAAACTCAC
AMPL4347187	Pf3D7_01_v3	197577	197841	ubp1_22	ubp1	264	CCTAGCCTTTTGTGATTTAGAAAAT	GGAGAGTTGTAATTATGACGTGTGT
AMPL4346867	Pf3D7_01_v3	197790	198059	ubp1_23	ubp1	269	CACCCGGAAGCATTTGATTAGAGGT	TGAAATTGTTGTAAACATGATTTAG
AMPL4346996	Pf3D7_01_v3	198036	198253	ubp1_24	ubp1	217	CCCCATCTTTTCCGAAATAGAATGA	ACACCCGGAAGCATTTGATTAGAGG
AMPL4347470	Pf3D7_01_v3	198053	198402	ubp1_25	ubp1	349	GTATGTTTTTCTTGTTCCTCTTTAC	TCATATTTTGATTTGATACACCCGG
AMPL4346970	Pf3D7_01_v3	198310	198548	ubp1_26	ubp1	238	ATTCTCCATGTTTGTGTTCATGTTT	AACAAGACGTCCATTTTGATCAAAA
AMPL4346936	Pf3D7_01_v3	198409	198713	ubp1_27	ubp1	304	CATCTTCATCGTTTATAACATATGA	CGTTCTATTACAATTCAAACTTTGA
AMPL4347473	Pf3D7_01_v3	198696	199055	ubp1_28	ubp1	359	ATGATAAGAAAGGATCATATTTCAT	TGTTCATCATCTTCATCGTTTATAA
AMPL4347525	Pf3D7_01_v3	198833	199130	ubp1_29	ubp1	297	AATCCTTATAATTTGGTTCATTTGG	CATCATCTAGGTTAGCAAAATGTAA
AMPL4347506	Pf3D7_01_v3	199060	199282	ubp1_30	ubp1	222	AGAATCATCTTGTCCTAAGCTTCCG	GTCTTCATTGTAGTTAGAAGATTCG
AMPL4347178	Pf3D7_01_v3	199168	199529	ubp1_31	ubp1	361	CCATTTGATCGGATATTCTATTTTG	ACGATGAAAATTATTTATGGTCGAC
AMPL4346920	Pf3D7_01_v3	199475	199708	ubp1_32	ubp1	233	CATACGATTCACATGATTTACACTA	GATATGCATACAAGGAATTTCTTCT
AMPL4346973	Pf3D7_01_v3	199635	200004	ubp1_33	ubp1	369	GGATGTGGATAATTTCTTTTACTCA	CGTTGATCATGTTGGTCTGAGCCGT
AMPL4347269	Pf3D7_01_v3	199878	200073	ubp1_34	ubp1	195	GTACTATATAAAGCCTGTAATAAAC	ATATTATTGGGACTCACACGGTTTG
AMPL4346974	Pf3D7_01_v3	200007	200293	ubp1_35	ubp1	286	AGGTAACATATTTAAAACTCTATCT	TTTCCTAAATTCATTAATCCTACAG
AMPL4347146	Pf3D7_01_v3	200162	200505	ubp1_36	ubp1	343	TTTTCGTTCGTACTTATAGGCACAG	TCGTATTCTCTTGATGCATTTGACT
AMPL4347082	Pf3D7_01_v3	200310	200660	ubp1_37	ubp1	350	GGTTAAGAATTAATATCAAGTGACA	ACTTCTGTCACATCTTGTTGATTTC
AMPL4347443	Pf3D7_01_v3	200892	201225	ubp1_38	ubp1	333	AGTACAAATCTGGAGATATGGGTGC	CGTTTGAGCTAAAGGACCAATTATA
AMPL4380248	Pf3D7_01_v3	340219	340487	Pf3D7_01_v3_340448	Pf3D7_01_v3_340448	268	GTGGTGGTGTTATTTGCACTTTTAT	TATGAACGTTCATCATTTTATCAAC
AMPL4347586	Pf3D7_01_v3	399626	399907	Pf3D7_01_v3_399716	Pf3D7_01_v3_399716	281	ACCTTTTGAGCATTCAACAGATCGT	ACCATTCAAATCATATTCTTCATCC
AMPL4347487	Pf3D7_01_v3	464621	464909	pfmrp1_1	pfmrp1	288	AATATGGCACATCGAAGTTCCGACA	TTTTCATGTAATACGCATACCAAAT
AMPL4347271	Pf3D7_01_v3	464734	465038	pfmrp1_2	pfmrp1	304	CTTTCTTTTCACTTGCATCATTTGA	TGATATTCCAACATTTTCTTTATAT
AMPL4347241	Pf3D7_01_v3	464904	465237	pfmrp1_3	pfmrp1	333	AATACTTTGAAATCTTTTAAGAATG	TCTTCTAATTTAGATGCATAATATG
AMPL4347038	Pf3D7_01_v3	465177	465509	pfmrp1_4	pfmrp1	332	TTATTCCTGATGAAGAGGAGGATGC	GGAATCTTTTGACCTTCTAAAATAC
AMPL4346851	Pf3D7_01_v3	465470	465776	pfmrp1_5	pfmrp1	306	TTCCAACTGAATTGGACCCAATCTT	AGGAGGATGCATTCTTACCAATACT
AMPL4346766	Pf3D7_01_v3	465614	465891	pfmrp1_6	pfmrp1	277	TGCATGTTATCAATTCTTTTATCTC	TGTTCACATTAGGTAAACTCCTATT
AMPL4347031	Pf3D7_01_v3	465769	466064	pfmrp1_7	pfmrp1	295	TAACCACTTCAACTATATCAGAGGA	GGACAACCATATTGCAATTCCAACT
AMPL4347384	Pf3D7_01_v3	465921	466199	pfmrp1_8	pfmrp1	278	TAACATTATTAACTAAGTTTGGAAA	GCAAATGATTCCCAATTAAACATTT
AMPL4346951	Pf3D7_01_v3	466156	466385	pfmrp1_9	pfmrp1	229	TCAAATTATGTGATGTACCATCATC	TGGAAAATTTGCTACATTCGAAATT
AMPL4347121	Pf3D7_01_v3	466353	466658	pfmrp1_10	pfmrp1	305	TGAATTCATTACTCATTGTGCTATT	TGTGATGTACCATCATCATGAGAAG
AMPL4347361	Pf3D7_01_v3	466500	466828	pfmrp1_11	pfmrp1	328	TGCACTTTTTCCTGATCCAACATTT	GTATTATCATCTACGTTCTTAAGTA
AMPL4347398	Pf3D7_01_v3	466792	467035	pfmrp1_12	pfmrp1	243	CAAATCATTCAATAATTCACTTTGT	TGATCCAACATTTCCTATAATTATT
AMPL4347368	Pf3D7_01_v3	466828	467158	pfmrp1_13	pfmrp1	330	TAATTTGTGCATATGAATATAATGC	ATCTCCTAATATAGAATGGAAAAAT
AMPL4347223	Pf3D7_01_v3	467039	467311	pfmrp1_14	pfmrp1	272	TAAACATTTTTGAAGGTAATTTTCA	ATTTCATATCTCCATGTTCTATGGT
AMPL4346944	Pf3D7_01_v3	467284	467638	pfmrp1_15	pfmrp1	354	ATTTAAGTTTGAATAACCCCAGTGA	ACATTTTTGAAGGTAATTTTCATTG
AMPL4347253	Pf3D7_01_v3	467460	467754	pfmrp1_16	pfmrp1	294	ACACTCTCCGTATTCCCTTTTACGA	AGAAAATTATCCAACGTACTTTTAT
AMPL4347330	Pf3D7_01_v3	467654	467995	pfmrp1_17	pfmrp1	341	CGTATATTCATTTCCTAACGAAGAA	CCACTTCATCAAACAATTTTATTCT
AMPL4347048	Pf3D7_01_v3	467749	468107	pfmrp1_18	pfmrp1	358	AACTTTTGACAAAAGGCATTGATGA	ACTATCAATTTCAAAGGAAACACTC
AMPL4347128	Pf3D7_01_v3	468000	468357	pfmrp1_19	pfmrp1	357	ACTTGCTTTTGTAATATTGTGTCTG	TCAGAATTATTACTAGTATAGGTAT
AMPL4347225	Pf3D7_01_v3	468329	468583	pfmrp1_20	pfmrp1	254	TAAAAATCCATAATCAAAAGCAGAT	GCTTTTGTAATATTGTGTCTGAATG
AMPL4347533	Pf3D7_01_v3	468567	468745	pfmrp1_21	pfmrp1	178	TTGTGCTTCTTTACAACCTCTCGAA	ATTCTCTTTAAAAATCCATAATCAA
AMPL4346823	Pf3D7_01_v3	468709	468994	pfmrp1_22	pfmrp1	285	TCCACTTGCATATAAATGAGGATGC	ACAACCTCTCGAAAATCTTTTGAAA
AMPL4346906	Pf3D7_01_v3	468739	469083	pfmrp1_23	pfmrp1	344	ATAACACCTAGTCTAGCAGAAAACG	ACATGATAAATACAGCCTTTGTGCT
AMPL4347213	Pf3D7_01_v3	469024	469157	pfmrp1_24	pfmrp1	133	CAAATTCTTCTAATCTTTGAACACA	TCCAAGGGTACTCAAAATTCGAACA
AMPL4346971	Pf3D7_01_v3	469127	469427	pfmrp1_25	pfmrp1	300	CTTCATCTATGTATTTATATGTACC	CTTCTAATCTTTGAACACAGCACAT
AMPL4347220	Pf3D7_01_v3	469180	469517	pfmrp1_26	pfmrp1	337	GTATAGTACTTTTTCCTGCGCCTGA	TTCATTTTCCTTATTCATAGAAGCA
AMPL4347442	Pf3D7_01_v3	469480	469641	pfmrp1_27	pfmrp1	161	AAAGAAGATTGAGCTAAAATACCAA	TCCTGCGCCTGATTTTCCTACTATC
AMPL4347079	Pf3D7_01_v3	469563	469831	pfmrp1_28	pfmrp1	268	TTGGTTTATTACTTTTGATGTTTGT	GTTCGAATGTCTCTTCCTTCTACTG
AMPL4346928	Pf3D7_01_v3	469704	470066	pfmrp1_29	pfmrp1	362	GATGTGAAATAATTAGGACTGTATT	TTCAATTTTAGAGCATGAACAATTT
AMPL4347290	Pf3D7_01_v3	469963	470235	pfmrp1_30	pfmrp1	272	GCATGGGTGTGTGTAAGTTTATTCA	AAAACTATTTAATTCGTCATGAACA
AMPL4380233	Pf3D7_02_v3	158518	158800	Pf3D7_02_v3_158568	Pf3D7_02_v3_158568	282	TTATAATACGTTTGCAAATGTGAAT	TGATGTGAATGACAAATGTGTTGTT
AMPL4380250	Pf3D7_02_v3	587364	587628	Pf3D7_02_v3_587411	Pf3D7_02_v3_587411	264	ATGAAGATTCCTATTCCGAAAACCT	AGGTAAACACATAAAAAGGGACACG
AMPL4380284	Pf3D7_02_v3	714444	714603	Pf3D7_02_v3_714480	Pf3D7_02_v3_714480	159	GTTATACTTTATCAAAAGAGGAGTT	TGAATGTATGTTATAATGAAATGAA
AMPL4380210	Pf3D7_03_v3	240889	241247	Pf3D7_03_v3_241184	Pf3D7_03_v3_241184	358	TACAGAAGAATAAAAATGAAGAAGC	ATGCAAAAGATGATACGTTTCTTTT
AMPL4380279	Pf3D7_03_v3	457816	458117	Pf3D7_03_v3_457954	Pf3D7_03_v3_457954	301	ATACAATGCAGAACAACATGATAAT	TGTGATGATGCGGAAAGGAGAAATA
AMPL4346991	Pf3D7_03_v3	993337	993583	Pf3D7_03_v3_993530	Pf3D7_03_v3_993530	246	AAGTTAAGAGAAAAGTTAGGTCTGA	GACGTAAATGATGTTGAAGCATGGA
AMPL4347198	Pf3D7_04_v3	184215	184486	Pf3D7_04_v3_184289	Pf3D7_04_v3_184289	271	CAACAATATGTTCTCATCACCCCTA	CGGAAAGTATTCATGTTAGCACTCC
AMPL4380307	Pf3D7_04_v3	249851	250153	Pf3D7_04_v3_249888	Pf3D7_04_v3_249888	302	TGTGTAGCATACATTTCTTCTTGGT	TGATCGATCCAAATTAATTATGTTT
AMPL4347430	Pf3D7_04_v3	747928	748289	pfdhfr_1	pfdhfr	361	ATTCATTCACATATGTTGTAACTGC	AAGTTAAAATGAACTAGCTATTTGG
AMPL4346993	Pf3D7_04_v3	748194	748546	pfdhfr_2	pfdhfr	352	AAGTAAAACTATTAGATCTTCAACT	CCTTTATTTCCTAGACCTCTAAATG
AMPL4347297	Pf3D7_04_v3	748383	748720	pfdhfr_3	pfdhfr	337	GCTAACAGAAATAATTTGATACTCA	GTTCTTCCCATAACTACAACATTTT
AMPL4346939	Pf3D7_04_v3	748579	748943	pfdhfr_4	pfdhfr	364	CTTCATCATCATCATCATTTTCATA	TTCTTGATAAACAACGGAACCTCCT
AMPL4346827	Pf3D7_04_v3	748837	749150	pfdhfr_5	pfdhfr	313	CGAATTTACTTAAAACACCTACTCC	TGTATCTTTGTCATCATTCTTTAAA
AMPL4346921	Pf3D7_04_v3	749043	749410	pfdhfr_6	pfdhfr	367	ATATTCAGCACCGAAATGTCTCCAT	TGGTATTCAGGATGATATTTATATT
AMPL4346898	Pf3D7_04_v3	749350	749691	pfdhfr_7	pfdhfr	341	ACTTGTGCAATCATATGAGTAAAAA	AATAGGTCCTAAATCGTTAACTTCT
AMPL4347238	Pf3D7_04_v3	749613	749965	pfdhfr_8	pfdhfr	352	CGTTCAGGTAATTTTGTCATCATTT	CCTAGCCCTAAATCACATGATCTTT
AMPL4380247	Pf3D7_04_v3	881416	881614	Pf3D7_04_v3_881569	Pf3D7_04_v3_881569	198	AAATATTATATGCAACACCCACCAT	TGCTGTTTCCATAATAATGTACCTT
AMPL4347152	Pf3D7_04_v3	998982	999289	Pf3D7_04_v3_999012	Pf3D7_04_v3_999012	307	GATAAGGATAAGATACTCCCACGTT	ATCTCCATAACTTTTCAAATTTTTC
AMPL4346908	Pf3D7_05_v3	95511	95694	Pf3D7_05_v3_95628	Pf3D7_05_v3_95628	183	GGTTGTAATAAAGTTCATAATGGAA	AATGGTGGGAAAGGAATACATAATT
AMPL4390064	Pf3D7_05_v3	578347	578520	Pf3D7_05_v3_578468	Pf3D7_05_v3_578468	173	ATCAAAGAAATTACCATGGCAAGCG	AGATGGACAAGAAAATAACTTGGAT
AMPL4347481	Pf3D7_05_v3	683714	684079	mdt_CNV_1	mdt_CNV	365	ATGGCAACATTGCGATTTGAATAGT	CCTTTTCTAATAAGGTTGATGTTAC
AMPL4347141	Pf3D7_05_v3	684016	684373	mdt_CNV_2	mdt_CNV	357	TGTTTATATTTTTAACATGTCTGCC	AGAGGGAATTTATCAAATGAGCTTT
AMPL4347004	Pf3D7_05_v3	684311	684685	mdt_CNV_3	mdt_CNV	374	GATTCGCACACCATGATCTGAAAAG	AAATGGATCCCGTAAATTGTAAAAG
AMPL4346932	Pf3D7_05_v3	684568	684884	mdt_CNV_4	mdt_CNV	316	TCCTCTTGATCCTACAAAGTTTACC	GAAGCATTATACACATCCAGAAGGA
AMPL4347425	Pf3D7_05_v3	684822	685184	mdt_CNV_5	mdt_CNV	362	TGCATAAGTCATTAGATATGATGTG	AGAAACTACCGAATATAATACCCAT
AMPL4347316	Pf3D7_05_v3	685113	685436	mdt_CNV_6	mdt_CNV	323	AATAATCGAACCCAATTCTGATTCT	TATCTACAACCACAGGAGCAAAAGC
AMPL4347044	Pf3D7_05_v3	685386	685757	mdt_CNV_7	mdt_CNV	371	AACAACAAAACAAATAAAGGCACAT	CCACTCGTTTTGTCATTTGGCTAGT
AMPL4346877	Pf3D7_05_v3	685708	686009	mdt_CNV_8	mdt_CNV	301	AATCATATTGCATTGTATAGGTCAA	AGGAGCCTAAAACGAAGCATACATA
AMPL4346938	Pf3D7_05_v3	957878	958103	pfmdr1_1	pfmdr1	225	GTAATGTTCCTCCTGATAATACAGC	GCTCTTTACCCATCTTTCAACACAA
AMPL4347391	Pf3D7_05_v3	958022	958394	pfmdr1_2	pfmdr1	372	TCGTACCAATTCCTGAACTCACTTG	GTTGTGCAGGTAAACATTTAAACGG
AMPL4346871	Pf3D7_05_v3	958306	958643	pfmdr1_3	pfmdr1	337	TCTTTTCTCCACAATAACTTGCAAC	AGGATTATTATCATGAAATTGTCCA
AMPL4347413	Pf3D7_05_v3	958503	958810	pfmdr1_4	pfmdr1	307	ATTCGTTGCACTATTTATAATAATT	TTACATATGACACCACAAACATAAA
AMPL4346960	Pf3D7_05_v3	958755	959126	pfmdr1_5	pfmdr1	371	CCACAAATGCATATGTTTTCCCTTC	CCATACCAAAAACCGAATGCATAAG
AMPL4347468	Pf3D7_05_v3	958830	959196	pfmdr1_6	pfmdr1	366	TCTCCTTCGGTTGGATCATAAAGTC	ATGGATATAACTGAGGCACCATTAA
AMPL4347135	Pf3D7_05_v3	959134	959499	pfmdr1_7	pfmdr1	365	TTGGACACATCAACAACATCAGAAT	TAGTATGGTTGATTTCCCACAACCT
AMPL4347251	Pf3D7_05_v3	959244	959614	pfmdr1_8	pfmdr1	370	TCTTGCAATGGATATTCTTTGTTTT	ACAACTCCAATTTTTGATCTCCACC
AMPL4347456	Pf3D7_05_v3	959548	959908	pfmdr1_9	pfmdr1	360	TTGTTCAATAATATAGCTACCCTCA	GGATGCATTGGAACCTACTAAGGTA
AMPL4347282	Pf3D7_05_v3	959755	960072	pfmdr1_10	pfmdr1	317	TTATCTGCATCATTACCTGTATCTG	ATTGGCATATCTTATAGTACTTAAT
AMPL4346950	Pf3D7_05_v3	960010	960310	pfmdr1_11	pfmdr1	300	AGCAAATACGGGATATAATCCTCCA	GCTACTTTTGTTATCCGATCCATTA
AMPL4346783	Pf3D7_05_v3	960200	960481	pfmdr1_12	pfmdr1	281	TTTCATAGTCTTTTCGACTTTTTCT	AAATGATACGTAAATTGTTTGGTGC
AMPL4347154	Pf3D7_05_v3	960416	960743	pfmdr1_13	pfmdr1	327	TAGCTCTTACAGCAAATACACGCAT	AATAGTTTTTGAGTGTTTCTGAAAT
AMPL4347172	Pf3D7_05_v3	960675	961045	pfmdr1_14	pfmdr1	370	TAAGAAGGATCCAAACCAATAGGCA	GTTAATACAGCTGCAACAATTGGAC
AMPL4347248	Pf3D7_05_v3	960958	961233	pfmdr1_15	pfmdr1	275	ATTCCACCATCATCTCTTACATCAA	CCATAAAGCTGCATTTACAATAATT
AMPL4346907	Pf3D7_05_v3	961140	961402	pfmdr1_16	pfmdr1	262	CATAAAAGTTGATTTTCCACTACCT	AATTTTGCATTTTCTGAATCTCCTT
AMPL4347424	Pf3D7_05_v3	961352	961717	pfmdr1_17	pfmdr1	365	TGCATCTTCTCTTCCAAATTTGATA	TTTCTCCAACGATTGCTGTAGTTTT
AMPL4347507	Pf3D7_05_v3	961524	961845	pfmdr1_18	pfmdr1	321	CTCTGTTTTTGTCCACCTGATAAGC	GCAGATCCAGATTGGTTTGAAAATT
AMPL4347164	Pf3D7_05_v3	961737	962105	pfmdr1_19	pfmdr1	368	CTGATAATAATTCATCGTGTGTTCC	TCTATAGCAGCAAACTTACTAACAC
AMPL4347246	Pf3D7_05_v3	961898	962260	pfmdr1_20	pfmdr1	362	AACGGACAAGAGTTGATACTGTTCA	TGGAATCAAGTGATGATGTTGCTTC
AMPL4380297	Pf3D7_05_v3	1274235	1274466	Pf3D7_05_v3_1274281	Pf3D7_05_v3_1274281	231	ATGACAGTGTATATAACACAGACAA	ATGACGATCCAACAAATAAAGATCA
AMPL4347543	Pf3D7_06_v3	116804	117151	Pf3D7_06_v3_116977	Pf3D7_06_v3_116977	347	ATAAGAATATTTACAGAGTATTTTC	TATTTGAAACATCTTTAAATTGGTT
AMPL4347088	Pf3D7_06_v3	302263	302631	Pf3D7_06_v3_302456	Pf3D7_06_v3_302456	368	AAACGGATAGAATTCCTACCCCTGA	ATGTTAAAGCCATTAAATTCATTAC
AMPL4347339	Pf3D7_06_v3	825025	825253	Pf3D7_06_v3_825207	Pf3D7_06_v3_825207	228	ATATGCATTTATTCACCTGGGCTCT	TAGTACACATTTCACAGATGGGCGT
AMPL4347513	Pf3D7_07_v3	403137	403329	pfcrt_1	pfcrt	192	CATTTTTGGATACTTACTTCCTTCT	TGACTGCGTGTATTTATTATTAACG
AMPL4347446	Pf3D7_07_v3	403253	403544	pfcrt_2	pfcrt	291	TTAAACACATGAGCACATTTACCAA	CGCTCGTCATTTTTGCTTGAATTTT
AMPL4346896	Pf3D7_07_v3	403466	403830	pfcrt_3	pfcrt	364	TAATGTTTTATATTGGTAGGTGGAA	TCTGTTAAGGTCGACAAGGGAAAAA
AMPL4347155	Pf3D7_07_v3	403740	404065	pfcrt_4	pfcrt	325	CTTAATTGAAGAACAAATGATTGGA	TCTTACTTTTGAATTTCCCTTTTTA
AMPL4347426	Pf3D7_07_v3	404566	404798	pfcrt_5	pfcrt	232	CAAGAAGTGAACAATTGGAAAAAGG	TCATGTTTGAAAAGCATACAGGCTA
AMPL4347277	Pf3D7_07_v3	404758	405002	pfcrt_6	pfcrt	244	CTTCCCAAGAATAAACATGCGAAAC	GGAAAAAGGATACCATAGCCTATAA
AMPL4347596	Pf3D7_07_v3	404801	405156	pfcrt_7	pfcrt	355	AGACCACAATTCTGAAGAGGAAACA	GGAAGGGTGTATACAGGTAATATAA
AMPL4347438	Pf3D7_07_v3	404995	405210	pfcrt_8	pfcrt	215	TATAAGCTTCTTACCCATGCTCCGT	CCTCTACGACTGTGTTTCTTCCCAA
AMPL4346979	Pf3D7_07_v3	405147	405423	pfcrt_9	pfcrt	276	TGTATCAACGTTTTTCATCCTTTTT	AACTTAGCCATACCAAGACCACAAT
AMPL4347420	Pf3D7_07_v3	405335	405450	pfcrt_10	pfcrt	115	ACATTCCCATATTTATTTCCTCTTG	AAGAAGGAAAACAATGCGAAGGTTT
AMPL4346961	Pf3D7_07_v3	405426	405630	pfcrt_11	pfcrt	204	GCTAAGAATTTAAAGTAATAAGCAA	ACATTCCCATATTTATTTCCTCTTG
AMPL4347233	Pf3D7_07_v3	405541	405878	pfcrt_12	pfcrt	337	CACACTTACCAAAGTTACGAAATCT	TGTCATGGTAGAAAATTTGTCGATA
AMPL4346964	Pf3D7_07_v3	405742	405973	pfcrt_13	pfcrt	231	ATTTATGAACGAACAAGCCATTTGA	GATACGTTGTACCATCATAAACATT
AMPL4347264	Pf3D7_07_v3	405939	406054	pfcrt_14	pfcrt	115	CCTACACGGTAAATTATAGAACCAA	GAACAAGCCATTTGATATTACACAC
AMPL4347488	Pf3D7_07_v3	406018	406305	pfcrt_15	pfcrt	287	AATTGAATCGACGTTGGTTAATTCT	ATTATAGAACCAAATAGGTAGCCAA
AMPL4347472	Pf3D7_07_v3	451587	451844	Pf3D7_07_v3_451640	Pf3D7_07_v3_451640	257	GATGGTTAGTGTAACGGATAAAGAC	AATCTTATGTTGATGAACAAGAATC
AMPL4346777	Pf3D7_07_v3	635027	635394	Pf3D7_07_v3_635254	Pf3D7_07_v3_635254	367	AATGACTCTTATGCTATGCAAGATG	ACTCAACAAATGTTAAGGGTGTGAA
AMPL4347390	Pf3D7_07_v3	990067	990397	Pf3D7_07_v3_990172	Pf3D7_07_v3_990172	330	CTTCTCACCACCACATGTATGTTCG	ATGAAAAGTAAGTTTTGTTTGATCT
AMPL4380294	Pf3D7_08_v3	392859	393223	Pf3D7_08_v3_393098	Pf3D7_08_v3_393098	364	TTCCTGTTACTTATACGTTCATCCC	ACATGATACGATTAATTCGCTCAAG
AMPL4347375	Pf3D7_08_v3	548017	548335	pfdhps_1	pfdhps	318	CTAAATATTTTTCGACAAGGTGCAG	ACTAATTTAAAAAGTTTGGCGCAAA
AMPL4347156	Pf3D7_08_v3	548267	548581	pfdhps_2	pfdhps	314	CTTTCCTTTTTATCTAATACAATGT	ACAGCGTTTCTTCTATCATTTGTTC
AMPL4347037	Pf3D7_08_v3	548518	548728	pfdhps_3	pfdhps	210	TTTCCATTTTTCAAAAATGTTTCAT	TCATACAAGTAGGACGTATTAATAA
AMPL4346791	Pf3D7_08_v3	548636	548976	pfdhps_4	pfdhps	340	TTTCTTTCTCTTTTACATTTTCCCT	AGATTCTTCTAAATTTTGCATCAAT
AMPL4347601	Pf3D7_08_v3	548861	549140	pfdhps_5	pfdhps	279	TACTTTAGACATATTGTCATTTCCA	AACTACAACTGTCAAATTATAAAAG
AMPL4347216	Pf3D7_08_v3	549124	549394	pfdhps_6	pfdhps	270	TATTCGGGTATCATATCATTTAAGC	TCCATATTTACTTTAGACATATTGT
AMPL4347466	Pf3D7_08_v3	549321	549671	pfdhps_7	pfdhps	350	ACCTATATCTATAACACTAGCACCT	TTGTATACACATGAGGAATGGATAA
AMPL4346953	Pf3D7_08_v3	549601	549972	pfdhps_8	pfdhps	371	CTCTTTTATGCATTAGAACTACACT	CTTTGAACAGCACGTTTAGGTTCAA
AMPL4347169	Pf3D7_08_v3	549886	550238	pfdhps_9	pfdhps	352	AACATTTTGATCATTCATGCAATGG	TCTGGATTATTTGTACAAGCACTAA
AMPL4346837	Pf3D7_08_v3	550075	550357	pfdhps_10	pfdhps	282	AGTTGATCCTTGTCTTTCCTCATGT	TCAAATAGTATCCTATAACGAGGTA
AMPL4347144	Pf3D7_08_v3	550296	550650	pfdhps_11	pfdhps	354	GTTTAATCACATGTTTGCACTTTCC	ACATCCAATTGTGTGATTTGTCCAC
AMPL4380251	Pf3D7_08_v3	642941	643276	KIC7_1	KIC7	335	CTGATTTTGCCCCTGTAAACGTTTC	TGCCTTATGTATGATATCATGTGTG
AMPL4380218	Pf3D7_08_v3	643193	643515	KIC7_2	KIC7	322	AAATCATAATCAAAATCCATTGAAC	TCCACACCTAACAACCGAAAATCAT
AMPL4380224	Pf3D7_08_v3	643494	643838	KIC7_3	KIC7	344	ATGAGTATGGTACCATATGACCCTT	CCTAAATCATAATCAAAATCCATTG
AMPL4380212	Pf3D7_08_v3	643748	644107	KIC7_4	KIC7	359	TGAGCGAACATAATTATCATGATTT	GCTATGGATAATGCAAATTATTATA
AMPL4380243	Pf3D7_08_v3	643970	644276	KIC7_5	KIC7	306	GATTCAGATGATGATTTTGATGACG	ATGAACTCACCAAGTAGTGATCTAG
AMPL4390050	Pf3D7_08_v3	644207	644525	KIC7_6	KIC7	318	AATCGACGCTCATCAACTAGAAAAC	GATCCAAATACTCCTGGTATGATTG
AMPL4390057	Pf3D7_08_v3	644470	644836	KIC7_7	KIC7	366	CTTTAGCTGTGGAGAAATTGTTTTT	AAGTAGTAACAGATAGTTCTGATTC
AMPL4390051	Pf3D7_08_v3	644664	645023	KIC7_8	KIC7	359	TGCTTTAAAATTAATGTTTTGTTCT	AGAAGATTCGATAAGTTATTATGAT
AMPL4346844	Pf3D7_08_v3	701913	702158	Pf3D7_08_v3_702128	Pf3D7_08_v3_702128	245	AATATTCAATACACGCCTTGACATC	TCTTTATTCCATGATCCTTGTTGAT
AMPL4347188	Pf3D7_08_v3	845267	845399	Pf3D7_08_v3_845342	Pf3D7_08_v3_845342	132	TCTAAGGGAGGAACTCATCCAAACA	CAAAAGGCAGTAGAAAGAAATCCAA
AMPL4346885	Pf3D7_08_v3	1233682	1233816	Pf3D7_08_v3_1233717	Pf3D7_08_v3_1233717	134	CGCTATTCCATTCAAGGCAATATGT	TCATCTGTCGATATATCGCTCGTAT
AMPL4347184	Pf3D7_08_v3	1374230	1374498	pfhrp2_1	pfhrp2	268	CTCATCATGCAGCCGATGCTCATCA	ACATTGCCTACGCCATTAAATTTAT
AMPL4347504	Pf3D7_08_v3	1374686	1375062	pfhrp2_2	pfhrp2	376	ACTTGTGTAGCAAAAATGCAAAAGG	CGATGCCCATCATGCTCACCATGCA
AMPL4346914	Pf3D7_08_v3	1374942	1375281	pfhrp2_3	pfhrp2	339	AATAAAGTATTATCCGCTGCCGTTT	TAGCCGATGCCCATCATGCTCATCA
AMPL4347028	Pf3D7_08_v3	1375213	1375445	pfhrp2_4	pfhrp2	232	CTTCATGTATTTATGTATGCAGAAC	AGATAACGTAAGCATTTTAATTGCA
AMPL4390053	Pf3D7_09_v3	291310	291505	Pf3D7_09_v3_291373	Pf3D7_09_v3_291373	195	CTTTTTGTTGAAAATTTGGATGGCT	TGAAGGTTGGATGGTGAATATCTAC
AMPL4346830	Pf3D7_09_v3	1110565	1110705	Pf3D7_09_v3_1110640	Pf3D7_09_v3_1110640	140	CCGTTCATGTTATTCACATCATTCA	CGAATTATTAGGATGAGCACCCATA
AMPL4347340	Pf3D7_09_v3	1137545	1137843	Pf3D7_09_v3_1137809	Pf3D7_09_v3_1137809	298	ATAAAAATGTAACCTCCAAGGTAGC	CGAACAAGAGGAAGAGGAATATGAA
AMPL4347182	Pf3D7_10_v3	156965	157316	Pf3D7_10_v3_157280	Pf3D7_10_v3_157280	351	CATAAACTCTCAGCTGATCATATGT	ATTACTAAAGATGAATGCTCAAAGG
AMPL4380232	Pf3D7_10_v3	218623	218936	Pf3D7_10_v3_218859	Pf3D7_10_v3_218859	313	AAAACATTTCGAGGGTTAATCGAGA	ATTGGCGCTATTCGTAAAAAGAGAC
AMPL4347576	Pf3D7_10_v3	377008	377273	Pf3D7_10_v3_377197	Pf3D7_10_v3_377197	265	CCTCTAGTTCATCTACTTTAAATTC	GCGAAATGTGTCTTGATCTATGTCT
AMPL4380226	Pf3D7_10_v3	497175	497529	atg18_T281I	atg18_T281I	354	CCAGGATTATGGTTGTTTGTGTATG	GGGAAATAGCGAAACTAACATTTTC
AMPL4380282	Pf3D7_10_v3	768669	768958	Pf3D7_10_v3_768820	Pf3D7_10_v3_768820	289	TTCATCAAGTATGAAAAGGGAAACG	AATTCTGAGTATCACATAACGATGA
AMPL4347539	Pf3D7_10_v3	1045805	1046051	EPS15_Formin2_1	EPS15_Formin2	246	AAAAGGGCATACCAAATAATCACGT	CGATCTTGAATCAGTAAAAGATGAG
AMPL4347134	Pf3D7_10_v3	1046024	1046294	EPS15_Formin2_2	EPS15_Formin2	270	AACATATTCTTCTTTTCAACTCATT	AGGGCATACCAAATAATCACGTAAT
AMPL4347307	Pf3D7_10_v3	1046170	1046449	EPS15_Formin2_3	EPS15_Formin2	279	AAAACAAAGAGCTCTCAAATTACAA	ACAAAATAATGAGAACAAAATTGTG
AMPL4347080	Pf3D7_10_v3	1047033	1047353	EPS15_Formin2_4	EPS15_Formin2	320	ATTATGATGAGTGTGAAGCGTCACC	GATTTCCATTTGAACGATAAGAAAG
AMPL4347439	Pf3D7_10_v3	1047224	1047592	EPS15_Formin2_5	EPS15_Formin2	368	TGGATACGATAAATTTCGTCAAGGA	ATAAAAAGAAGATGCACGGTAAGGG
AMPL4346855	Pf3D7_10_v3	1047536	1047804	EPS15_Formin2_6	EPS15_Formin2	268	GGTAAAAAGGAATCCATTCATTTTG	TGGATAAGGATTTAAATTCAACAAA
AMPL4346899	Pf3D7_10_v3	1047638	1048012	EPS15_Formin2_7	EPS15_Formin2	374	AACTTTTCGACAGAATGCTGATGAG	CCAACTTTGAAGGGTATGACCAAAT
AMPL4346873	Pf3D7_10_v3	1047931	1048256	EPS15_Formin2_8	EPS15_Formin2	325	TACCCATGGAGTTGTTACAATCTGT	GTCCCTGGGGGATATTTTAAAATCA
AMPL4347445	Pf3D7_10_v3	1048187	1048535	EPS15_Formin2_9	EPS15_Formin2	348	ATATGGAAGGAAGTTTAAAATGGAA	TCCCTTCGGAAGGTAACAAAAATGT
AMPL4347176	Pf3D7_10_v3	1048367	1048604	EPS15_Formin2_10	EPS15_Formin2	237	TTATTTTAGAACCCGCTTGTTTACC	CGGTATGTGAGTTAATGCAAATATG
AMPL4346989	Pf3D7_10_v3	1049112	1049399	EPS15_Formin2_11	EPS15_Formin2	287	CGGGTCTGTCAATATCTGTGTTACA	AGAAATGATTTCCATTCGTAAGTTG
AMPL4347064	Pf3D7_10_v3	1049136	1049421	EPS15_Formin2_12	EPS15_Formin2	285	GCCTCTTCCTTTCTTCAGAATTCGG	TCAGAATGGTAACGTCATAAGTACA
AMPL4346954	Pf3D7_10_v3	1049391	1049761	EPS15_Formin2_13	EPS15_Formin2	370	CATGGGAACAATGAATAAAGCTTTT	TCCTTTCTTCAGAATTCGGGTCTGT
AMPL4346774	Pf3D7_10_v3	1049643	1049897	EPS15_Formin2_14	EPS15_Formin2	254	TATGTAGATCTAGAACATTTCTGTT	GAAAGGATCGTATTACCTTCAGAGG
AMPL4347259	Pf3D7_11_v3	787779	788144	Pf3D7_11_v3_787953	Pf3D7_11_v3_787953	365	AAGTAACGAACAGGAGATAAATGGG	AAGAGGTAAATCCTTCAAATGTGAG
AMPL4347022	Pf3D7_11_v3	1294498	1294805	pfama1_D1_1	pfama1_D1	307	TCGACCCATAATCCGAATTTTGCAT	TTCCTGCATGTCTTGAACATAAAGT
AMPL4346761	Pf3D7_11_v3	1294614	1294915	pfama1_D1_2	pfama1_D1	301	CATATTGTTTAGGTTGATCCGAAGC	TCTAGGACCATTATTTTCTTGAGCT
AMPL4347478	Pf3D7_11_v3	1294802	1295152	pfama1_D2_1	pfama1_D2	350	GGGACAAAGCAGTAGTAGCAATGTA	GGTATATCTTCACAATTTCCATCGA
AMPL4347587	Pf3D7_11_v3	1295087	1295415	pfama1_D2_2	pfama1_D2	328	ATTATTTGATGTTACTTCTGCCCTT	AAACATGTTGGTTTGACATTAAAAA
AMPL4346949	Pf3D7_11_v3	1295216	1295539	pfama1_D2_3	pfama1_D2	323	AAATAGTTGCTAATACAGCGACAGC	TTAATTCGTTTTGATTCTCTTTCGA
AMPL4347326	Pf3D7_11_v3	1295454	1295718	pfama1_D2_4	pfama1_D2	264	GTATGGTTTTTCCATCAGAACTGGT	AGTTGGTTTATGTTCAGGAATATCT
AMPL4380270	Pf3D7_11_v3	1376159	1376423	Pf3D7_11_v3_1376357	Pf3D7_11_v3_1376357	264	TCTTAGCCTTTTCGATATTAGCGAT	ATTTTTCTATGGCTCAATTTGCAGC
AMPL4347270	Pf3D7_11_v3	1816316	1816475	Pf3D7_11_v3_1816380	Pf3D7_11_v3_1816380	159	GCATGAATGTGAAAATGATAAACGC	TCCAATAGACGACACATCATTGTTA
AMPL4380256	Pf3D7_12_v3	217396	217757	Pf3D7_12_v3_217436	Pf3D7_12_v3_217436	361	ATAGTAGCAGTCCTTTCTTTGTTGT	CAAAAGATATCACGTAAGCTGAAAA
AMPL4346967	Pf3D7_12_v3	717901	718175	pfap2-mu_1	pfap2-mu	274	TTTGAATTGCTTCTTGTTAATACGG	AACAAATGACGCTAATCGTGTTAAC
AMPL4347151	Pf3D7_12_v3	718793	719160	pfap2-mu_2	pfap2-mu	367	AAATGTACCATCTGGTGGTGTGAAG	AAGGTTACCTTTCCATTTATATGAG
AMPL4346824	Pf3D7_12_v3	719096	719452	pfap2-mu_3	pfap2-mu	356	TGCCTATGGATTTATATTTAACTTG	TTTTCATATTTGGATAAGGTAACAC
AMPL4347276	Pf3D7_12_v3	719408	719731	pfap2-mu_4	pfap2-mu	323	TTATATACATGCCGCTTGAGGTAAA	ACTTGAACATTTTCTGAGAATTTAT
AMPL4346808	Pf3D7_12_v3	719667	719861	pfap2-mu_5	pfap2-mu	194	ACTTATTTGTTGTTCCTTGTTTGAA	GCTCAATGTTATGGGCATTTTATAT
AMPL4347115	Pf3D7_12_v3	741661	742025	Pf3D7_12_v3_741810	Pf3D7_12_v3_741810	364	CACATATCCTTAGGGTCCCCCGTTA	AAATTGACGACATTTGTAGTAACAA
AMPL4347422	Pf3D7_12_v3	852747	852970	Pf3D7_12_v3_852775	Pf3D7_12_v3_852775	223	TATGAAGTAATACATGTGCACGTCT	ATCTTTTCAATTTATAGTATTTACT
AMPL4347194	Pf3D7_12_v3	1476549	1476845	tetQ_CNV_1	tetQ_CNV	296	CTGTAGCTAAATATGCATGTAATCA	CATGCTAACTTTCTTATGACTTTTT
AMPL4347202	Pf3D7_12_v3	1476736	1477064	tetQ_CNV_2	tetQ_CNV	328	TATTTGAAAACAGTGTTACTGTCCA	TTTAATACAAACAGACGAAGCATAT
AMPL4347370	Pf3D7_12_v3	1476850	1477203	tetQ_CNV_3	tetQ_CNV	353	ATAAAGGATCATCCTCATAAGCAAA	CTTAAAAATATTTGATAGTTCAACT
AMPL4347583	Pf3D7_12_v3	1477140	1477497	tetQ_CNV_4	tetQ_CNV	357	AACCTGGATAAAGATAACAATTTGT	CCTGAACTACTTTGTGATAATGATG
AMPL4347475	Pf3D7_12_v3	1477594	1477812	tetQ_CNV_5	tetQ_CNV	218	GATATCAAAACGAGTCCAGTTGAAA	CCACTTTTTATCATCAGAAGAAGGA
AMPL4347060	Pf3D7_12_v3	1477774	1478075	tetQ_CNV_6	tetQ_CNV	301	ATGAAATACCAAATAAGCAATGGTT	TCCAGTTGAAATTATTCAGAAGGAA
AMPL4347407	Pf3D7_12_v3	1477973	1478330	tetQ_CNV_7	tetQ_CNV	357	AGAAGGACGATGAAAAACCATCCCA	CATGTGCTATCGAACCAAAGGAATA
AMPL4346784	Pf3D7_12_v3	1478142	1478409	tetQ_CNV_8	tetQ_CNV	267	ACGACAAATGTGCTAGATACTAACG	GCTCTTCATGAAGGAACATATTCAC
AMPL4347043	Pf3D7_12_v3	1478327	1478677	tetQ_CNV_9	tetQ_CNV	350	ATATGATATAACGTACAACCATAAC	TTCTATGTGATATAATTTGTGAGAA
AMPL4346965	Pf3D7_12_v3	1478480	1478819	tetQ_CNV_10	tetQ_CNV	339	AAAGACAGATGAACCATAATAAACA	GGAAACTAAGCAAAAACACCAAATT
AMPL4347530	Pf3D7_12_v3	1478679	1479045	tetQ_CNV_11	tetQ_CNV	366	TATGGTGTACATATATTGTTAGATT	GGCAACAATTCAGACATGTATCATC
AMPL4346769	Pf3D7_12_v3	1478989	1479319	tetQ_CNV_12	tetQ_CNV	330	TGCTATGATAAATCCTAAACCAGAT	ACATAATGAGAAGGGGATGGAGAAG
AMPL4346806	Pf3D7_12_v3	1479039	1479411	tetQ_CNV_13	tetQ_CNV	372	ATTAATTATGGTCAAACCTTTATGT	GGAAGTGCTCTGCATTCGTATGGTG
AMPL4347042	Pf3D7_12_v3	1479418	1479726	tetQ_CNV_14	tetQ_CNV	308	CCTGGACATATAGATTTTAGTAATG	CCCTTCTATGGTTTTATATTCTTAT
AMPL4347508	Pf3D7_12_v3	1479628	1479933	tetQ_CNV_15	tetQ_CNV	305	GGGATTTTGGCACATATTGATGCAG	CTCTAAAGAAGGTGTACAAATTCAA
AMPL4347479	Pf3D7_12_v3	1479760	1480036	tetQ_CNV_16	tetQ_CNV	276	TAATTTTTACACCCATGAGATAATG	TAAAAGTGCTTATTCATGTTTTGAA
AMPL4380269	Pf3D7_12_v3	1611988	1612352	Pf3D7_12_v3_1612066	Pf3D7_12_v3_1612066	364	GTTCTATGTATTCTCCTTGTGCTAA	CCAACCTTCTGATATGGGAGATGAA
AMPL4346929	Pf3D7_12_v3	2092087	2092343	pfcoronin_1	pfcoronin	256	CAGCACTACAAGCTATACCACATGT	TCTTGATTAAAGGAACATTATACAT
AMPL4347343	Pf3D7_12_v3	2092294	2092673	pfcoronin_2	pfcoronin	379	GGGTTAAATGACAAATCAAGGATGG	TTCGGTTGCTCTCGAGCAAATCCTC
AMPL4347249	Pf3D7_12_v3	2092599	2092959	pfcoronin_3	pfcoronin	360	ACCACCGATATCCCATTGTAAAGAA	TACAGGGGGATTTCTCACTTGATTT
AMPL4347055	Pf3D7_12_v3	2092882	2093248	pfcoronin_4	pfcoronin	366	TACCTACGCTCTCATCATAATGTGG	AGGCTTTCTTCTCATTTTCTATATC
AMPL4346998	Pf3D7_12_v3	2093070	2093403	pfcoronin_5	pfcoronin	333	AATTTCACATTTGTATACGTCACAC	ACCACCAAATCCATCAATCCATATA
AMPL4347594	Pf3D7_12_v3	2093261	2093600	pfcoronin_6	pfcoronin	339	TCTTCGGTTAAATCCTTTATAGACA	CGACAATTACCATCACCTTTACCTA
AMPL4347224	Pf3D7_12_v3	2093514	2093880	pfcoronin_7	pfcoronin	366	AACGTCCTCACAAGCAAATAAAAAT	GTTTGTACTACGTTCAGGATCTCTC
AMPL4347441	Pf3D7_12_v3	2093772	2093962	pfcoronin_8	pfcoronin	190	CAGTTTCTTCGTATGGCTCATTTGT	ATCAGCTTCAATCGAAGATTTGGTT
AMPL4347166	Pf3D7_12_v3	2093880	2094241	pfcoronin_9	pfcoronin	361	TCCCCCCTTTTCATAATACCGTTGC	GTTGTCTTTCAAATGACATATTTCA
AMPL4380286	Pf3D7_13_v3	173082	173443	Pf3D7_13_v3_173108	Pf3D7_13_v3_173108	361	ACCATGAACGAAATCGACATGGTCC	GTGAAAATGCAAATATAAATGGTGG
AMPL4390055	Pf3D7_13_v3	735990	736346	Pf3D7_13_v3_736261	Pf3D7_13_v3_736261	356	GAGGAAGAGGAGCAATCACTACAAT	GTTTATAACTATAGAATTCCCTCCT
AMPL4380304	Pf3D7_13_v3	1004979	1005283	Pf3D7_13_v3_1005251	Pf3D7_13_v3_1005251	304	TAGAACAAAAGAAATCAAACGAAGA	GGAAAAAGATACAAATATAACATAC
AMPL4347501	Pf3D7_13_v3	1603009	1603277	Pf3D7_13_v3_1603150	Pf3D7_13_v3_1603150	268	TGAGGAGGGATAAGACAAGTGAAAA	AGAACAAAGGGGGAATATGAGCTTT
AMPL4347215	Pf3D7_13_v3	1700256	1700597	KEL1_lineage1	KEL1_lineage1	341	AATGCGTCATGTAAAGAAGACAATT	AAAATCCTTAGATAAGACACCATCA
AMPL4347310	Pf3D7_13_v3	1717250	1717613	KEL1_lineage2	KEL1_lineage2	363	GATTGAATCGAATTTTTATTCTTAA	ACTACAGAATATCCAGATAATTCTT
AMPL4347016	Pf3D7_13_v3	1718197	1718503	KEL1_lineage5 + RAD5	KEL1_lineage5 + RAD5	306	TTAAATGGAAATAATCGTCTGCACA	CACTTTTAAATACCTTCTTCACGTC
AMPL4347356	Pf3D7_13_v3	1724575	1724946	pfk13_1	pfk13	371	TACAGGAGGAGAAAATGGCGAAGTT	ACACATTACTTGATTGTTTATGATT
AMPL4347429	Pf3D7_13_v3	1724872	1725233	pfk13_2	pfk13	361	GTCATTGGTGGAACTAATGGTGAGA	CAGATACAAATGAATGGCAGCTTGG
AMPL4347025	Pf3D7_13_v3	1725107	1725477	pfk13_3	pfk13	370	AACTGAGGTGTATGATCGTTTAAGA	AGTTCAGGAGCAGCTTTTAATTACC
AMPL4347303	Pf3D7_13_v3	1725346	1725719	pfk13_4	pfk13	373	GCCTTGTTGAAAGAAGCAGAATTTT	TTGGGGGATATGATGGCTCTTCTAT
AMPL4347362	Pf3D7_13_v3	1725564	1725931	pfk13_5	pfk13	367	TTGGTGGAGCTATTTTTGAAACATC	GCGTATGTGTACACCTATGTCTACC
AMPL4346926	Pf3D7_13_v3	1725832	1726188	pfk13_6	pfk13	356	ACAGAAATTACATGATGAAAGAAAG	GTGGAAGACATCATGTAACCAGAGA
AMPL4346793	Pf3D7_13_v3	1726079	1726376	pfk13_7	pfk13	297	GAATTAAGTGATGCTAGTGATTTTG	AGGAAACGATTTGATGAAGAAAGAT
AMPL4347485	Pf3D7_13_v3	1726279	1726523	pfk13_8	pfk13	244	TCTCCATCAATTATGAATACCAACA	AGACACAAATGAATTTTATTCGAGA
AMPL4346839	Pf3D7_13_v3	1726732	1726993	pfk13_9	pfk13	261	AAGGAGAAAAAGTAAAAACAAAAGC	TGAGTGTATTAGATTCGAACTTTGA
AMPL4347503	Pf3D7_13_v3	1739175	1739543	KEL1_lineage3	KEL1_lineage3	368	TGAAGAACATGCACCTTACAGAAAT	ATTGGCTAGTTGCTGAAAATTCATT
AMPL4347447	Pf3D7_13_v3	1862432	1862799	KEL1_lineage4	KEL1_lineage4	367	TGTAATTCACTTAAAGATGTATTGG	GCAAATCGGATCCACAAAACAATTC
AMPL4346829	Pf3D7_13_v3	2840712	2841038	pfhrp3_1	pfhrp3	326	CACGGATTTCATTTTAACCTTCACG	ACACCATTAAATCCATTTAATCGAA
AMPL4347562	Pf3D7_13_v3	2840947	2841202	pfhrp3_2	pfhrp3	255	ACCATGCAGCTAATGCTCATCATGC	GTTTTGATGATTCTCACCATGACGA
AMPL4347049	Pf3D7_13_v3	2841070	2841442	pfhrp3_3	pfhrp3	372	AAGGACTTAATTCAAATAAGAGATT	ACCATGCAGCTAATGCTCACCATGC
AMPL4346893	Pf3D7_13_v3	2841365	2841683	pfhrp3_4	pfhrp3	318	TAAAATATTATCCGCTGCCGTTTTT	GATGCCCATCATGCACATCATGTAG
AMPL4347482	Pf3D7_14_v3	83063	83345	Pf3D7_14_v3_83126	Pf3D7_14_v3_83126	282	TAATTGGTGCTAAAACTTAAATTGT	AGTTCTTTGTTAAAACTATAAGACA
AMPL4347101	Pf3D7_14_v3	293466	293741	plasmepsin2_CNV_1	plasmepsin2_CNV	275	CATGTGCATTTTCAACTTTAAATCC	TCTCTTACTGTAATATCCATTTGGT
AMPL4346848	Pf3D7_14_v3	293605	293971	plasmepsin2_CNV_2	plasmepsin2_CNV	366	TGGGACCCATAAATTAGCAGATCCT	ACCACACATTACACTACAAAAGAGA
AMPL4347192	Pf3D7_14_v3	293886	294199	plasmepsin2_CNV_3	plasmepsin2_CNV	313	TGTTGAAGCAGTATAAGTTGGTTCG	CCAACTTCTGCATCACCATAAAACA
AMPL4346849	Pf3D7_14_v3	294069	294407	plasmepsin2_CNV_4	plasmepsin2_CNV	338	GGTTTAATTTTTCGTAAGTTAGTGG	CCACTAACAGTTCCTGACACATAAT
AMPL4347570	Pf3D7_14_v3	294332	294702	plasmepsin2_CNV_5	plasmepsin2_CNV	370	AGCATACATAATCCTGGACCAACAT	CACCAATGGTTAAGAATCCTGTATG
AMPL4347380	Pf3D7_14_v3	294584	294860	plasmepsin2_CNV_6	plasmepsin2_CNV	276	TTTTCCTTTGGTTTCCAAATTTTCG	TTGGTAATTTGCTGTTGTTACAAAG
AMPL4347353	Pf3D7_14_v3	1956074	1956329	mdr2	mdr2	255	GTATTCTAGTAAAAATTCGGGTGGT	AAAAATTAGAACAAAAGCAAATGAG
AMPL4347140	Pf3D7_14_v3	2480905	2481272	arps10	arps10	367	TTTACAACTGGAAGGTGAAAAACAT	ACCTCTTTCTTATTGTCTTTTGGGG
AMPL4380306	Pf3D7_14_v3	3001872	3002165	Pf3D7_14_v3_3002068	Pf3D7_14_v3_3002068	293	TTAGTGCTGTTGTAGGTATTGTTGT	GCTTATATGCATAAATGTAAGGCAA
