# Supplementary material for: Genetic surveillance shows spread of ACT resistance during period of malaria decline in Vietnam (2018-2020)
Source: Front Genet. 2024 Dec 2;15:1478706. doi: 10.3389/fgene.2024.1478706 (PMC11646998; doi:10.3389/fgene.2024.1478706)
Supplement: Supplementary file 2 [file Table3.xlsx]

## Sheet: varofint_20240214-VTN_final-art
Variants of interest selected in AmpliSeq Pf Vietnam v2 assay
CHROM	POS	Gene_ID	Gene_Name	Marker	drugs
Pf3D7_01_v3	193299	PF3D7_0104300	pfubp-1	E1011K	unvalidated
Pf3D7_01_v3	193667	PF3D7_0104300	pfubp-1	R1133S	ART Africa
Pf3D7_01_v3	193846	PF3D7_0104300	pfubp-1	K1193T	unvalidated
Pf3D7_01_v3	194825	PF3D7_0104300	pfubp-1	D1525_Y1527del	unvalidated (D1525E - ART)
Pf3D7_01_v3	194834	PF3D7_0104300	pfubp-1	D1525_Y1530dup	unvalidated (D1525E - ART)
Pf3D7_01_v3	194843	PF3D7_0104300	pfubp-1	E1531_Y1533del	unvalidated (D1525E - ART)
Pf3D7_01_v3	194852	PF3D7_0104300	pfubp-1	E1528D	ART Africa
Pf3D7_01_v3	196052	PF3D7_0104300	pfubp-1	K1928N	unvalidated
Pf3D7_01_v3	196053	PF3D7_0104300	pfubp-1	E1929K	unvalidated
Pf3D7_01_v3	198954	PF3D7_0104300	pfubp-1	insert EQKY 2826/2827	unvalidated
Pf3D7_01_v3	199914	PF3D7_0104300	pfubp-1	R3138H	ART R
Pf3D7_01_v3	465296	PF3D7_0112200	pfmrp1	H191Y	CQ IC50s
Pf3D7_01_v3	465699	PF3D7_0112200	pfmrp1	N325S	unvalidated
Pf3D7_01_v3	466034	PF3D7_0112200	pfmrp1	S437A	CQ IC50s
Pf3D7_01_v3	467351	PF3D7_0112200	pfmrp1	I876V	CQ in vitro
Pf3D7_01_v3	468893	PF3D7_0112200	pfmrp1	F1390I	associated with responses to ART, MQ and LUM
Pf3D7_04_v3	748239	PF3D7_0417200	pfdhfr-ts	N51I	pyrimethamine
Pf3D7_04_v3	748262	PF3D7_0417200	pfdhfr-ts	C59R	pyrimethamine
Pf3D7_04_v3	748410	PF3D7_0417200	pfdhfr-ts	S108N	pyrimethamine
Pf3D7_04_v3	748577	PF3D7_0417200	pfdhfr-ts	I164L	pyrimethamine + chlorproguanil
Pf3D7_05_v3	957923	PF3D7_0523000	pfmdr1	N12D
Pf3D7_05_v3	958145	PF3D7_0523000	pfmdr1	N86Y	CQ
Pf3D7_05_v3	958440	PF3D7_0523000	pfmdr1	Y184F	CQ
Pf3D7_05_v3	959243	PF3D7_0523000	pfmdr1	W452R
Pf3D7_05_v3	959623	PF3D7_0523000	pfmdr1	M578I	unvalidated
Pf3D7_05_v3	960240	PF3D7_0523000	pfmdr1	S784L	ART-Amodiaquine in vitro
Pf3D7_05_v3	960989	PF3D7_0523000	pfmdr1	S1034C	CQ
Pf3D7_05_v3	960990	PF3D7_0523000	pfmdr1	S1034I	CQ?
Pf3D7_05_v3	961013	PF3D7_0523000	pfmdr1	N1042D	CQ
Pf3D7_05_v3	961093	PF3D7_0523000	pfmdr1	F1068L	popgen contributing variant => amodiaquine resistance in Cambodia
Pf3D7_07_v3	403613	PF3D7_0709000	pfcrt	C72S	CQ
Pf3D7_07_v3	403618	PF3D7_0709000	pfcrt	M74fs	unvalidated
Pf3D7_07_v3	403620	PF3D7_0709000	pfcrt	M74I	CQ
Pf3D7_07_v3	403621	PF3D7_0709000	pfcrt	N75D	CQ
Pf3D7_07_v3	403622	PF3D7_0709000	pfcrt	N75E	CQ
Pf3D7_07_v3	403625	PF3D7_0709000	pfcrt	K76T	CQ
Pf3D7_07_v3	403675	PF3D7_0709000	pfcrt	T93S	PPQ
Pf3D7_07_v3	403687	PF3D7_0709000	pfcrt	H97Y	PPQ
Pf3D7_07_v3	404010	PF3D7_0709000	pfcrt	F145I	PPQ
Pf3D7_07_v3	404799	PF3D7_0709000	pfcrt	C258W	popgen contributing variant
Pf3D7_07_v3	404836	PF3D7_0709000	pfcrt	Q271E	CQ
Pf3D7_07_v3	405362	PF3D7_0709000	pfcrt	N326S	CQ
Pf3D7_07_v3	405591	PF3D7_0709000	pfcrt	G353V	PPQ/ AQ
Pf3D7_07_v3	405600	PF3D7_0709000	pfcrt	I356T	CQ
Pf3D7_07_v3	405825	PF3D7_0709000	pfcrt	G367C	SEA-mutation not recently expanded in areas of PPQ treatment
Pf3D7_07_v3	405838	PF3D7_0709000	pfcrt	R371I	CQ
Pf3D7_08_v3	549681	PF3D7_0810800	pfdhps	S436A	sulfadoxine
Pf3D7_08_v3	549682	PF3D7_0810800	pfdhps	S436F	sulfadoxine
Pf3D7_08_v3	549685	PF3D7_0810800	pfdhps	G437A ( A = wt, G=mutant)	sulfadoxine
Pf3D7_08_v3	549993	PF3D7_0810800	pfdhps	K540E	sulfadoxine
Pf3D7_08_v3	549995	PF3D7_0810800	pfdhps	K540N	sulfadoxine?
Pf3D7_08_v3	550117	PF3D7_0810800	pfdhps	A581G	sulfadoxine
Pf3D7_08_v3	550212	PF3D7_0810800	pfdhps	A613T/S	sulfadoxine
Pf3D7_08_v3	643111	PF3D7_0813000	KIC7	V592A	unvalidated ARTR
Pf3D7_08_v3	643420	PF3D7_0813000	KIC7	T489I	unvalidated ARTR
Pf3D7_08_v3	643597	PF3D7_0813000	KIC7	S430F	unvalidated ARTR
Pf3D7_08_v3	643703	PF3D7_0813000	KIC7	S395G	unvalidated ARTR
Pf3D7_08_v3	643865	PF3D7_0813000	KIC7	N341D	unvalidated ARTR
Pf3D7_08_v3	643942	PF3D7_0813000	KIC7	D315G	unvalidated ARTR
Pf3D7_08_v3	644355	PF3D7_0813000	KIC7	D177E	unvalidated ARTR
Pf3D7_10_v3	1047298	PF3D7_1025000	Eps15-like protein(formerly formin2)	S494R	unvalidated ARTR
Pf3D7_10_v3	1047323	PF3D7_1025000	Eps15-like protein(formerly formin2)	F486S	unvalidated ARTR
Pf3D7_12_v3	2092969	PF3D7_1251200	pfcoronin	S183G	intertwined with ART-R mutations in vitro
Pf3D7_12_v3	2093692	PF3D7_1251200	pfcoronin	V424I	unvalidated
Pf3D7_12_v3	718973	PF3D7_1218300	pfap2-mu	G340D	unvalidated
Pf3D7_13_v3	1725092	PF3D7_1343700	pfk13	Y635fs	unvalidated k13-prop mutation
Pf3D7_13_v3	1725176	PF3D7_1343700	pfk13	M608V	unvalidated k13-prop mutation
Pf3D7_13_v3	1725259	PF3D7_1343700	pfk13	C580Y	ART resistance (WHO validated)
Pf3D7_13_v3	1725284	PF3D7_1343700	pfk13	N572D	unvalidated k13-prop mutation
Pf3D7_13_v3	1725323	PF3D7_1343700	pfk13	D559N	unvalidated k13-prop mutation
Pf3D7_13_v3	1725340	PF3D7_1343700	pfk13	P553L	ART resistance (WHO candidate)
Pf3D7_13_v3	1725343	PF3D7_1343700	pfk13	I552T	unvalidated k13-prop mutation
Pf3D7_13_v3	1725370	PF3D7_1343700	pfk13	I543T	ART resistance (WHO validated)
Pf3D7_13_v3	1725382	PF3D7_1343700	pfk13	R539T	ART resistance (WHO validated)
Pf3D7_13_v3	1725386	PF3D7_1343700	pfk13	G538V/R	ART resistance (WHO candidate)
Pf3D7_13_v3	1725387	PF3D7_1343700	pfk13	N537I/D/K	unvalidated k13-prop mutation
Pf3D7_13_v3	1725392	PF3D7_1343700	pfk13	S536A	unvalidated k13-prop mutation
Pf3D7_13_v3	1725417	PF3D7_1343700	pfk13	P527P	P527L associated in WWARN meta-analysis
Pf3D7_13_v3	1725461	PF3D7_1343700	pfk13	R513S	unvalidated k13-prop mutation
Pf3D7_13_v3	1725499	PF3D7_1343700	pfk13	Y500C	unvalidated k13-prop mutation
Pf3D7_13_v3	1725512	PF3D7_1343700	pfk13	F495fs	unvalidated k13-prop mutation
Pf3D7_13_v3	1725522	PF3D7_1343700	pfk13	L492F	unvalidated k13-prop mutation
Pf3D7_13_v3	1725533	PF3D7_1343700	pfk13	N489D	unvalidated k13-prop mutation
Pf3D7_13_v3	1725562	PF3D7_1343700	pfk13	K479T	unvalidated k13-prop mutation
Pf3D7_13_v3	1725577	PF3D7_1343700	pfk13	T474I	unvalidated k13-prop mutation
Pf3D7_13_v3	1725592	PF3D7_1343700	pfk13	C469F	unvalidated k13-prop mutation
Pf3D7_13_v3	1725675	PF3D7_1343700	pfk13	P441L	ART resistance (WHO candidate)
Pf3D7_10_v3	497461	PF3D7_1012900	atg18	T38I	intertwined with ART-R mutations in vitro
Pf3D7_13_v3	1700345	PF3D7_1343100	KEL1	N96D	Kel1 lineage
Pf3D7_13_v3	1717359	PF3D7_1343400	KEL1	N821K	Kel1 lineage
Pf3D7_13_v3	1718288	PF3D7_1343400	KEL1	N1131I	Kel1 lineage
Pf3D7_13_v3	1739315	PF3D7_1343800	KEL1	N4724N	Kel1 lineage
Pf3D7_13_v3	1862741	PF3D7_1346400	KEL1	D3282H	Kel1 lineage
Pf3D7_14_v3	1956202	PF3D7_1447900	KEL1-mdr2	I492V	Kel1-geographically linked Suriname & Africa
Pf3D7_14_v3	1956225	PF3D7_1447900	KEL1-mdr2	T484I	Kel1-ART-founder populations SEA
Pf3D7_14_v3	2481068	PF3D7_1460900.2	KEL1-arps10	H126R	Kel1-ART-founder populations SEA
Pf3D7_14_v3	2481070	PF3D7_1460900.2	KEL1-arps10	V127M	Kel1-ART-founder populations SEA
Pf3D7_14_v3	2481073	PF3D7_1460900.2	KEL1-arps10	D128S	Kel1-ART-founder populations SEA
Pf3D7_14_v3	2481076	PF3D7_1460900.2	KEL1-arps10	K129E	Kel1-ART-founder populations SEA
Pf3D7_14_v3	2481125	PF3D7_1460900.2	KEL1-arps10	D145G	Kel1-ART-founder populations SEA
