# Supplementary material for: Genetic surveillance shows spread of ACT resistance during period of malaria decline in Vietnam (2018-2020)
Source: Front Genet. 2024 Dec 2;15:1478706. doi: 10.3389/fgene.2024.1478706 (PMC11646998; doi:10.3389/fgene.2024.1478706)
Supplement: Supplementary file 3 [file Table6.xlsx]

## Sheet: Sheet1
Haplotypes in non-PfK13 ART-R associated genes detected in 354 samples from Vietnam with the AmpliSeq Pf Vietnam v2 assay
ubp1_haplotype
haplotype number	Pf3D7_01_v3 193299	Pf3D7_01_v3 193667	Pf3D7_01_v3 193846	Pf3D7_01_v3 194834	Pf3D7_01_v3 194825	Pf3D7_01_v3 194843	Pf3D7_01_v3 194852	Pf3D7_01_v3 196052	Pf3D7_01_v3 196053	Pf3D7_01_v3 198954	Pf3D7_01_v3 199914	Classification	Frequency in all 354 samples	Frequency in Binh Phuoc	Frequency in Binh Thuan	Frequency in Gia Lai	Frequency in Khanh Hoa	Frequency in Kon Tum	Frequency in Lam Dong	Frequency in Ninh Thuan	Frequency in Quang Tri	Combined with K13 C580Y	Combined with K13 P553L	Combined with K13 R539T
1	E1011K	R1133R	K1193	E1525	E1525	E1531_Y1533del	E1528	K1928	E1929	2826 ref	R3138H	associated non-k13 ART-resistant	0 (only in controls)	0	0	0	0	0	0	0	0
15	E1011	R1133	K1193	E1525	E1525	E1531	E1528	K1928	E1929	2826 ref	R3138	non-k13 - ART-sensitive	2	0	1	0	0	0	1	0	0
16	E1011	R1133R	K1193T	E1525	E1525	E1531	E1528	K1928	Asn1942_Asp1948del	2826 ref	R3138	unvalidated non-k13 - ART-sensitive	6	0	0	0	0	0	0	6	0	1
17	E1011	R1133R	K1193T	E1525	E1525	E1531	E1528	K1928	E1929	2826 ref	R3138	unvalidated non-k13 - ART-sensitive	3	0	0	0	0	0	0	0	3
20	E1011	R1133R	K1193	E1525_Y1530dup	E1525	E1531	E1528	K1928	E1929	2826 ref	R3138	unvalidated non-k13 - ART-sensitive	1	0	0	0	0	0	0	0	1
2	E1011K	R1133R	K1193	E1525	E1525	E1531_Y1533del	E1528	K1928	E1929	2826 ref	R3138	unvalidated non-k13 - ART-sensitive	0 (only in controls)	0	0	0	0	0	0	0	0
25	E1011	R1133R	K1193	E1525	E1525	E1531_Y1533del	other	K1928	E1929	2826 ref	R3138	unvalidated non-k13 - ART-sensitive	35	3	0	4	23	1	2	2	0	4		1
34	E1011	R1133R	K1193	E1525	E1525	E1531	E1528D	K1928N	E1929K	2826 ref	R3138	associated non-k13 ART-resistant	2	0	0	1	0	1	0	0	0	2
36	E1011	R1133R	K1193	E1525	E1525	E1531	E1528D	K1928	E1929	2826 ref	R3138	associated non-k13 ART-resistant	6	0	0	5	0	1	0	0	0	6
3	E1011K	R1133R	K1193	E1525	E1525	E1531	E1528	K1928	E1929	2826 ref	R3138	unvalidated non-k13 - ART-sensitive	4	0	0	0	0	0	0	0	4
40	E1011	R1133R	K1193	E1525	E1525	E1531	E1528	K1928	E1929	insert EQKY 2826/2827 var 1	R3138	unvalidated non-k13 - ART-sensitive	3	0	0	0	3	0	0	0	0		3
41	E1011	R1133R	K1193	E1525	E1525	E1531	E1528	K1928	E1929	2826 ref	R3138	non-k13 - ART-sensitive	234	12	30	185	1	3	1	1	1	228
incomplete	E1011	R1133/R1133R/missing	K1193/K1193T/missing	missing	missing	missing	missing	K1928	Asn1942_Asp1948del	2826 ref	R3138	missing data - associated non-k13 and unvalidated and - ART-sensitive	33	0	1	24	5	0	1	0	2	18
mixed	E1011	mixed	K1193	E1525/mixed	E1525/mixed	mixed	mixed	mixed	E1929	2826 ref	R3138	mixed - associated non-k13 and unvalidated and - ART-sensitive	25	4	5	12	2	1	1	0	0	22	1
					kic7_haplotype
					haplotype number	Pf3D7_08_v3 643420	Pf3D7_08_v3 643597	Pf3D7_08_v3 643703	Pf3D7_08_v3 643865	Pf3D7_08_v3 643942	Pf3D7_08_v3 644355	Classification	Frequency in all 354 samples	Frequency in Binh Phuoc	Frequency in Binh Thuan	Frequency in Gia Lai	Frequency in Khanh Hoa	Frequency in Kon Tum	Frequency in Lam Dong	Frequency in Ninh Thuan	Frequency in Quang Tri	Combined with K13 C580Y	Combined with K13 P553L	Combined with K13 R539T
					4	T489	S430	S395G	N341	D315	D177	non-k13 - ART-unknown	1	0	0	0	0	0	0	0	1
					10	T489	S430	S395	N341	D315	*	non-k13 - ART-unknown	71	3	4	52	5	2	1	1	3	62	1
					11	T489	S430	S395	N341	D315	D177	non-k13 - ART-sensitive	234	14	28	149	22	5	3	7	6	191	3	1
					incomplete	T489	S430	S395/S395G	N341	D315	D177	non-k13 - ART-sensitive	32	1	4	19	5	0	1	1	1	16
					mixed	T489/T498I	S430/S430F	S395/S395G	N341/N341D	D315/D315G	D177	mixed - non-k13 - ART-unknown	16	1	1	11	2	0	1	0	0	12
									Eps15 haplotype
									haplotype number	Pf3D7_10_v3 1047298	Pf3D7_10_v3 1047323	Classification	Frequency in all 354 samples	Frequency in Binh Phuoc	Frequency in Binh Thuan	Frequency in Gia Lai	Frequency in Khanh Hoa	Frequency in Kon Tum	Frequency in Lam Dong	Frequency in Ninh Thuan	Frequency in Quang Tri	Combined with K13 C580Y	Combined with K13 P553L	Combined with K13 R539T
									1	S494R	F486S	non-k13 - ART-unknown	3	0	0	0	3	0	0	0	0		3
									4	S494	F486	non-k13 - ART-sensitive	3	0	1	0	0	0	2	0	0
									5	S494	F486S	non-k13 - ART-unknown	342	19	34	229	30	7	3	9	11	279		1
									incomplete	S494	missing	missing genotypes	2	0	0	1	0	0	1	0	0
									mixed	S494/mixed	F486S/mixed	mixed - unvalidated non-k13 - ART-sensitive	4	0	2	1	1	0	0	0	0	2	1
									coronin_haplotype
									haplotype number	Pf3D7_12_v3 2092969	Pf3D7_12_v3 2093692	Classification	Frequency in all 354 samples	Frequency in Binh Phuoc	Frequency in Binh Thuan	Frequency in Gia Lai	Frequency in Khanh Hoa	Frequency in Kon Tum	Frequency in Lam Dong	Frequency in Ninh Thuan	Frequency in Quang Tri	Combined with K13 C580Y	Combined with K13 P553L	Combined with K13 R539T
									2	S183	V424I	non-k13 - ART-unknown -potentially related to ART-R or ART-R-genetic background iin Ghana	1	0	0	0	0	1	0	0	0	1
									4	S183	V424	non-k13 - ART-sensitive	229	6	3	164	29	4	4	9	10	172	4
									6	S183G	V424	common mutation in Africa - not associated with ART-R	90	10	27	51	0	1	1	0	0	89
									incomplete	missing	missing	missing genotypes	21	2	2	10	5	0	1	0	1	9
									mixed	S183	mixed	mixed - unvalidated non-k13 - ART-sensitive	13	1	5	6	0	1	0	0	0	10		1
										ap2mu_haplotype
										haplotype number	Pf3D7_12_v3 718973	Classification	Frequency in all 354 samples	Frequency in Binh Phuoc	Frequency in Binh Thuan	Frequency in Gia Lai	Frequency in Khanh Hoa	Frequency in Kon Tum	Frequency in Lam Dong	Frequency in Ninh Thuan	Frequency in Quang Tri	Combined with K13 C580Y	Combined with K13 P553L	Combined with K13 R539T
										2	G340	non-k13 - ART-sensitive	341	18	36	222	34	7	5	9	10	276	4	1
										1	G340D	non-k13 - ART-unknown	0 (only in controls)	0	0	0	0	0	0	0	0
										incomplete	missing	missing genotypes	13	1	1	9	0	0	1	0	1	5
