# Supplementary material for: Genetic surveillance shows spread of ACT resistance during period of malaria decline in Vietnam (2018-2020)
Source: Front Genet. 2024 Dec 2;15:1478706. doi: 10.3389/fgene.2024.1478706 (PMC11646998; doi:10.3389/fgene.2024.1478706)
Supplement: Supplementary file 4 [file Table4.xlsx]

## Sheet: WGS
Allele frequencies of Vietnam SNP barcode alleles in WGS
Position (chr bp)	reference allele	alternate allele	All samples Vietnam		Bac Lieu (n=2)		Binh Phuoc (n=5)		Dak Lak (n=3)		Dak Nong (n=3)		Gia Lai (n= 44)		Khanh Hoa (n= 39)
			MAF	major allele	MAF	major allele	MAF	major allele	MAF	major allele	MAF	major allele	MAF	major allele	MAF	major allele
Pf3D7_01_v3_163145	A	T	0.404443	T	0.5	T	0.00338983	T	0	T	0	T	0.16344	T	0.196132	A
Pf3D7_01_v3_340448	G	A	0.151311	G	0	G	0.333333	A	0	A	0	A	0.0696773	G	0.207594	G
Pf3D7_01_v3_399716	T	G	0.198088	T	0	T	0	T	NA	NA	NA	NA	0.118926	T	0.467222	G
Pf3D7_02_v3_158568	C	T	0.230852	C	0	C	0.25	C	0	T	NA	NA	0.047619	C	0.309097	C
Pf3D7_02_v3_587411	C	T	0.175913	C	0	C	0	C	NA	NA	NA	NA	0.0930233	C	0.288529	C
Pf3D7_02_v3_714480	T	C	0.483018	C	0	C	0	C	0.00552486	C	0	C	0.381403	C	0.285057	T
Pf3D7_03_v3_241184	C	T	0.34606	T	0.5	T	0.4	T	0	T	0	T	0.481193	T	0.255654	T
Pf3D7_03_v3_457954	A	T	0.203992	A	0.5	T	0.240059	A	NA	NA	0	T	0.155493	A	0.111934	A
Pf3D7_03_v3_993530	T	A	0.348617	T	0	T	0.2	A	0.010101	A	0.0147242	A	0.0679847	T	0.354655	T
Pf3D7_04_v3_184289	A	C	0.365663	A	0.5	C	0	A	0	C	NA	NA	0.254462	C	0.286776	A
Pf3D7_04_v3_249888	T	C	0.426436	C	0	T	0.228571	C	0	C	0.00135501	C	0.24661	T	0.274648	C
Pf3D7_04_v3_881569	C	A	0.48065	C	0	A	0.5	A	0.00109529	A	0	A	0.313361	A	0.24157	C
Pf3D7_04_v3_999012	C	T	0.456045	C	0	T	0.25	C	NA	NA	NA	NA	0.200858	C	0.264933	T
Pf3D7_05_v3_95628	A	G	0.404611	G	0	A	0.25	A	0	G	NA	NA	0.281376	G	0.41763	G
Pf3D7_05_v3_578468	A	T	0.456289	T	0	A	0.5	T	NA	NA	NA	NA	0.36826	A	0.200424	T
Pf3D7_05_v3_1274281	G	A	0.2862	G	0	G	0.428571	A	NA	NA	0	A	0.0950938	G	0.494037	A
Pf3D7_06_v3_116977	T	C	0.316251	T	0.5	C	0.171053	T	0	C	NA	NA	0.334118	T	0.306206	T
Pf3D7_06_v3_302456	T	A	0.422001	A	0.5	A	0.370902	T	0	A	NA	NA	0.0937044	A	0.33982	T
Pf3D7_06_v3_825207	G	A	0.364433	G	0	G	0.5	A	0	A	0	A	0.247886	A	0.151041	G
Pf3D7_07_v3_451640	T	G	0.314378	G	0	G	0.2	G	0	G	0.0107527	G	0.44322	G	0.0707822	G
Pf3D7_07_v3_635254	C	T	0.396329	T	0	C	0	T	0	T	0	T	0.426295	C	0.153483	T
Pf3D7_07_v3_990172	T	C	0.203064	T	0	T	0	T	NA	NA	NA	NA	0.346472	T	0.0336134	T
Pf3D7_08_v3_393098	C	T	0.207583	C	0	T	0	C	NA	NA	NA	NA	0.424568	C	0	C
Pf3D7_08_v3_702128	G	C	0.431613	C	0.5	C	0.484973	G	0	C	NA	NA	0.136926	C	0.403565	G
Pf3D7_08_v3_845342	C	T	0.368471	C	0	C	0.2	T	0	T	0	T	0.110025	C	0.481451	C
Pf3D7_08_v3_1233717	A	G	0.374868	A	0	A	0.5	G	0	G	0.348348	G	0.300721	G	0.100325	A
Pf3D7_09_v3_291373	C	T	0.208232	C	0	C	0	C	NA	NA	NA	NA	0.112057	C	0.4437	T
Pf3D7_09_v3_1110640	G	C	0.422702	G	0.5	C	0.25	C	0	C	0	C	0.0965025	G	0.410767	C
Pf3D7_09_v3_1137809	C	T	0.171865	C	0	C	0	C	NA	NA	NA	NA	0.0226922	C	0.443472	T
Pf3D7_10_v3_157280	G	T	0.396121	G	0.5	T	0	G	0	T	NA	NA	0.142857	G	0.30088	T
Pf3D7_10_v3_218859	C	T	0.366776	T	0	T	0.2	T	0	T	0	T	0.116483	T	0.383327	C
Pf3D7_10_v3_377197	T	G	0.433124	T	0	T	0.25	T	0.0060241	G	NA	NA	0.182051	G	0.149665	T
Pf3D7_10_v3_768820	T	G	0.421433	T	0	T	0.2	G	NA	NA	0.0172414	G	0.27595	T	0.349671	G
Pf3D7_11_v3_787953	G	T	0.398597	T	0.5	T	0.201449	T	0	T	0.00687669	T	0.309196	G	0.288895	T
Pf3D7_11_v3_1376357	A	T	0.312653	A	0	A	0.25	A	NA	NA	NA	NA	0.267727	A	0.454155	A
Pf3D7_11_v3_1816380	A	C	0.196955	A	0	A	0.200697	C	0	C	0.000861326	C	0.058469	A	0.23946	A
Pf3D7_12_v3_217436	C	A	0.106781	A	0	A	0.00411458	A	0	A	0	A	0.0692369	A	0.311035	A
Pf3D7_12_v3_741810	T	A	0.359182	T	0.5	A	0	T	0	A	NA	NA	0.0486524	T	0.420866	A
Pf3D7_12_v3_852775	A	G	0.36738	A	0.5	G	0.25	A	0	G	0	G	0.192054	A	0.236174	G
Pf3D7_12_v3_1612066	A	G	0.2504	A	0	A	0	A	NA	NA	NA	NA	0	A	0.302607	G
Pf3D7_13_v3_173108	A	T	0.245863	A	0	T	0	A	NA	NA	NA	NA	0.0502114	A	0.282828	A
Pf3D7_13_v3_736261	A	G	0.213998	A	0	G	0	A	NA	NA	NA	NA	0.284872	A	0.154667	A
Pf3D7_13_v3_1005251	T	C	0.172033	T	0.125	C	0	T	NA	NA	NA	NA	0.0681112	T	0.374607	T
Pf3D7_13_v3_1603150	C	T	0.485935	T	0	C	0.4	T	0	T	0	T	0.227137	C	0.402651	T
Pf3D7_14_v3_83126	C	G	0.377798	G	0	C	0.25	C	0	G	0	G	0.0505448	G	0.190278	C
Pf3D7_14_v3_3002068	G	T	0.158787	G	0	G	0	G	NA	NA	NA	NA	0.0232558	G	0.31162	G
		min	0.106781		0		0		0		0		0		0
		max	0.485935		0.5		0.5		0.010101		0.348348		0.481193		0.494037
		mean	0.323561		0.133152		0.184068		0.000784319		0.0173982		0.191321		0.285815
		median	0.361808		0		0.2		0		0		0.159467		0.288712

## Sheet: AmpliSeq
Allele frequencies of Vietnam SNP barcode alleles in AmpliSeq Pf Vietnam v2 assay
Position (chr bp)	reference allele	alternate allele 1	alternate allele 2	nr of SNPs in amplicon	All samples Vietnam			Binh Phuoc (n=19)			Binh Thuan (n=37)			Gia Lai (n= 231)			Khanh Hoa (n= 34)			Kon Tum (n=7)			Ninh Thuan (n=9)			Lam Dong (n=6)			Quang Tri (n=11)
					MAF	minor allele	fixed allele	MAF	minor allele	fixed allele	MAF	minor allele	fixed allele	MAF	minor allele	fixed allele	MAF	minor allele	fixed allele	MAF	minor allele	fixed allele	MAF	minor allele	fixed allele	MAF	minor allele	fixed allele	MAF	minor allele	fixed allele
Pf3D7_01_v3_163145	A	T		10	0.139458	A		0.160734	A		0.184719	A		0.124938	A		0.0681187	A		0.443076	A		0.208463	A		0	A		0.300485	A
Pf3D7_01_v3_340448	G	A		31	0.400638	A		0.446478	A		0.319806	A		0.415235	A		0.436172	A		0.428571	A		0.333333	A		0.23913	A		0.253968	A
Pf3D7_01_v3_399716	T	G		7	0.157325	G		0.228734	G		0.354322	G		0.129215	G		0.0708768	G		0.142857	G		0.391156	G		0.166667	G		0						0
Pf3D7_02_v3_158568	C	T		7	0.0631494	T		0.0812425	T		0		C	0.0694313	T		0.0344828	T		0.282313	T		0.166667	T		0		C	0		C				0
Pf3D7_02_v3_587411	C	T		6	0		C	0		C	0		C	0		C	0		C	0		C	0		C	0		C	0		C				0.0031746
Pf3D7_02_v3_714480	T	C		5	0.215466	C		0.331963	C		0.12037	C		0.235366	C		0.159163	C		0			0.204771	T		0.0416667	C		0		T				0.0119801
Pf3D7_03_v3_241184	C	T		11	0.235099	C		0.348829	C		0.422972	C		0.17126	C		0.372061	C		0.379464	T		0.166667	C		0.338542	C		0		T				0.0123218
Pf3D7_03_v3_457954	A	T		6	0.051983	T		0		A	0.0322581	T		0.0378403	T		0.037037	T		0.142857	T		0.25	T		0.488739	T		0.166667	T					0.0126404
Pf3D7_03_v3_993530	T	A		7	0.248966	T		0.395576	T		0.354752	T		0.225184	T		0.0759438	T		0.444099	T		0.412664	T		0.336158	T		0.335105	T					0.0158116
Pf3D7_04_v3_184289	A	C		3	0.0126404	C		0		A	0		A	0.0192038	C		0		A	0		A	0		A	0		A	0		A				0.0277376
Pf3D7_04_v3_249888	T	C		6	0.192552	T		0.410139	T		0.324673	T		0.169634	T		0.0387921	T		0.0231149	T		0.434708	T		0.00131234	T		0.428571	T					0.0313493
Pf3D7_04_v3_881569	C	A	G	20	0.0119801	G		0.296265	A		0.0285714	G		0.013588	G		0.321727	A		0.142857	A		0.140436	A		0.166667	A		0.125	A					0.045946
Pf3D7_04_v3_999012	C	T		4	0.140531	T		0.222222	T		0.242424	T		0.127561	T		0.00589837	T		0.142857	T		0.230769	T		0.5	C		0		C				0.0514569
Pf3D7_05_v3_95628	A	G		4	0.170809	G		0.277354	G		0.293547	G		0.140907	G		0.0689655	G		0.427489	G		0.333333	G		0.498677	G		0		A				0.051983
Pf3D7_05_v3_578468	A	T		5	0.416117	T		0.36195	T		0.146739	T		0.457858	T		0.362637	T		0.421603	T		0.445906	A		0.498563	T		0.378571	A					0.0631494
Pf3D7_05_v3_1274281	G	A		5	0.295319	G		0.39909	G		0.408947	G		0.271533	G		0.108372	G		0.428571	A		0.246212	A		0.5	G		0.258929	G					0.0675582
Pf3D7_06_v3_116977	T	C	fs at pos 116976	6	0.121022	C		0.148186	C		0.060176	C		0.091087	C		0.133171	C		0.428571	T		0.309263	C		0.333333	C		0.333333	C					0.070469
Pf3D7_06_v3_302456	T	A		9	0.0313493	A		0		T	0.0285714	A		0.0232353	A		0		T	0.142857	A		0.2	A		0		T	0.284929	A					0.0719418
Pf3D7_06_v3_825207	G	A		5	0.386954	A		0.379303	A		0.284097	A		0.433326	A		0.105919	A		0.429505	G		0.245201	A		0.334034	G		0.391402	A					0.0805622
Pf3D7_07_v3_451640	T	G		8	0.201852	T		0.333333	T		0.353625	T		0.148593	T		0.450896	T		0.145645	T		0		G	0.166667	T		0.00101626	T					0.118388
Pf3D7_07_v3_635254	C	T		9	0.479608	T		0.333333	T		0.313828	T		0.482288	C		0.432595	T		0.285714	T		0.4	T		0.1697	C		0.286317	C					0.121022
Pf3D7_07_v3_990172	T	C		7	0.0031746	C		0		T	0.030303	C		0		T	0		T	0		T	0		T	0		T	0		T				0.138217
Pf3D7_08_v3_393098	C	T		3	0.0158116	T		0		C	0		C	0.0191218	T		0.0322581	T		0		C	0		C	0		C	0		C				0.139458
Pf3D7_08_v3_702128	G	C		8	0.158965	C		0.349039	C		0.242424	C		0.125177	C		0.0754608	C		0.285714	C		0.4	G		0.037037	C		0.25	C					0.140531
Pf3D7_08_v3_845342	C	T		6	0.230555	C		0.341644	C		0.15296	C		0.205947	C		0.266667	C		0.0433673	C		0.285714	C		0.333333	T		0.425926	T					0.157325
Pf3D7_08_v3_1233717	A	G		7	0.248625	G		0.154565	G		0.146206	G		0.25435	G		0.294434	G		0.285714	G		0.2	G		0.5	A		0.375	G					0.158965
Pf3D7_09_v3_291373	C	T		5	0.0123218	T		0		C	0		C	0.00930957	T		0		C	0.142857	T		0.2	T		0		C	0		C				0.170809
Pf3D7_09_v3_1110640	G	C		2	0.0805622	G		0.21882	G		0.0744404	G		0.0700718	G		0.0708464	G		0.0527046	G		0.2	G		0		C	0.111111	G					0.180164
Pf3D7_09_v3_1137809	C	T		10	0.118388	T		0.254263	T		0.270459	T		0.10945	T		0.00890673	T		0		C	0.11405	T		0		C	0.05	T					0.189495
Pf3D7_10_v3_157280	G	T		3	0.0675582	T		0.0432992	T		0.0300372	T		0.059697	T		0.0645161	T		0.284893	T		0		G	0.5	G		0		G				0.192552
Pf3D7_10_v3_218859	C	T		9	0.19481	C		0.421284	C		0.323387	C		0.177667	C		0.0445989	C		0.0241715	C		0.271368	C		0		T	0.377193	C					0.19481
Pf3D7_10_v3_377197	T	G		14	0.0719418	G		0		T	0.0857143	G		0.0759307	G		0.0333333	G		0		T	0		T	0		T	0.375	G					0.201852
Pf3D7_10_v3_768820	T	G		5	0.189495	T		0.374467	T		0.366381	T		0.148134	T		0.0356488	T		0.0460934	T		0.498913	G		0.00360327	T		0.444444	G					0.215466
Pf3D7_11_v3_787953	G	T		6	0.180164	G		0.409126	G		0.323529	G		0.148435	G		0.00666204	G		0.285714	G		0.100649	G		0.483333	T		0.223108	G					0.230555
Pf3D7_11_v3_1376357	A	T		8	0.045946	T		0.0457516	T		0.0882353	T		0.0235849	T		0.0311111	T		0.4274	T		0.166667	T		0.166667	T		0		A				0.235099
Pf3D7_11_v3_1816380	A	C		7	0.499712	A		0.444444	A		0.463051	C		0.482211	A		0.337831	C		0.428571	C		0.363472	A		0.327869	C		0.25	A					0.248625
Pf3D7_12_v3_217436	C	A		2	0		C	0		C	0		C	0		C	0		C	0		C	0		C	0		C	0		C				0.248966
Pf3D7_12_v3_741810	T	A		9	0.138217	A		0.263158	A		0.284845	A		0.106763	A		0		T	0.285249	A		0.166667	A		0.166667	A		0.333333	A					0.285734
Pf3D7_12_v3_852775	A	G		2	0.487684	A		0.427507	G		0.449052	G		0.424465	A		0.231328	G		0.420506	G		0.162239	A		0.5	A		0.279412	G					0.286994
Pf3D7_12_v3_1612066	A	G		10	0.0277376	G		0.0450708	G		0.0645161	G		0.0181954	G		0		A	0.282013	G		0		A	0		A	0		A				0.295319
Pf3D7_13_v3_173108	A	T	AAGTGAGTTGTTACTGTGTTTCCTC	2	0.0514569	T		0		A	0.0625	T		0.0636214	T		0.0357143	T		0		A	0		A	0		A	0		A				0.302424
Pf3D7_13_v3_736261	A	G		3	0.286994	A		0.0157604	A		0.0882353	A		0.361812	A		0.172414	A		0.428571	A		0.4	A		0.133333	A		0.142857	A					0.36231
Pf3D7_13_v3_1005251	T	C		4	0.070469	C		0.109477	C		0.120766	C		0.06778	C		0		T	0.285714	C		0		T	0		T	0		T				0.386954
Pf3D7_13_v3_1603150	C	T		2	0.285734	C		0.342433	C		0.0611377	C		0.324825	C		0.149286	C		0.329922	C		0.234568	C		0.496599	T		0.333333	C					0.400638
Pf3D7_14_v3_83126	C	G		6	0.36231	G		0.277778	G		0.149153	G		0.413262	G		0.243892	G		0.142857	G		0.245833	G		0.33657	C		0.333333	C					0.416117
Pf3D7_14_v3_3002068	G	T		6	0.302424	T		0.345029	T		0.327956	T		0.330653	T		0.175336	T		0.142857	T		0.257426	T		0.333333	T		0		G				0.479608
		min		2	0			0			0			0			0			0			0			0			0						0.487684
		max		31	0.499712			0.446478			0.463051			0.482288			0.450896			0.444099			0.498913			0.5			0.444444						0.499712
		mean		6.95652	0.176171			0.21821			0.184341			0.169734			0.121589			0.215368			0.204068			0.197787			0.170616
		median		6	0.158145			0.25871			0.147946			0.128388			0.0685421			0.213829			0.202385			0.166667			0.154762
