# Supplementary material for: Genetic surveillance shows spread of ACT resistance during period of malaria decline in Vietnam (2018-2020)
Source: Front Genet. 2024 Dec 2;15:1478706. doi: 10.3389/fgene.2024.1478706 (PMC11646998; doi:10.3389/fgene.2024.1478706)
Supplement: Supplementary file 5 [file Table1.xlsx]

## Sheet: PF_WGS_meta_data
ID	partner_sample_id	accession_sample_SRA	run_accessions	Location	Province	Country	Year	Incl	MEAN_DEPTH_BIALLELIC	N_DATA_BIALLELIC	N_MISS_BIALLELIC	F_MISS_BIALLELIC	MEAN_DEPTH_BARCODE	N_MISS_BARCODE	F_MISS_BARCODE	incl_bc_PCA
Pf-BP-1	Pf BP 1	SAMN43091226			Binh Phuoc	Viet Nam	2015-2016	1	102964	44553	0	0	177833	0	0	1
Pf-DL-5	Pf DL 5	SAMN43091227			Dak Lak	Viet Nam	2015	1	259423	44553	0	0	NA	0	0	1
Pf-DL-6	Pf DL 6	SAMN43091228			Dak Lak	Viet Nam	2015	1	104965	44553	0	0	147733	0	0	1
Pf-DL-7	Pf DL 7	SAMN43091229			Dak Lak	Viet Nam	2015	1	862933	44553	0	0	910476	0	0	1
Pf-DN-2	Pf DN 2	SAMN43091230			Dak Nong	Viet Nam	2016	1	689929	44553	0	0	110632	0	0	1
Pf-DN-3	Pf DN 3	SAMN43091231			Dak Nong	Viet Nam	2016	1	778284	44553	0	0	126.15	0	0	1
Pf-DN-4	Pf DN 4	SAMN43091232			Dak Nong	Viet Nam	2016	1	799086	44553	0	0	137.35	0	0	1
Pf-KH-10	Pf KH 10	SAMN43091233			Khanh Hoa	Viet Nam	2017	1	990075	44553	0	0	145048	0	0	1
Pf-KH-8	Pf KH 8	SAMN43091234			Khanh Hoa	Viet Nam	2017	1	110806	44553	0	0	366917	0	0	1
Pf-KH-9	Pf KH 9	SAMN43091235			Khanh Hoa	Viet Nam	2017	1	768721	44553	0	0	108.81	0	0	1
Pv-KH-17-22	Pv KH-17 22	SAMN43091236			Khanh Hoa	Viet Nam	2017	1	442721	44553	0	0	NA	0	0	1
SPT24707	NT2012-1		ERR2891030	VN1	Ninh Thuan	Viet Nam	2012	1	375101	44553	7677	0.172312	9.5	16	0.347826	1
SPT24708	NT2012-78		ERR2891061	VN1	Ninh Thuan	Viet Nam	2012	1	154733	44553	185	0.00415236	161	0	0	1
SPT24709	NT2012-79		ERR2891048	VN1	Ninh Thuan	Viet Nam	2012	1	130975	44553	243	0.00545418	116239	0	0	1
SPT24710	NT2012-80		ERR2891865	VN1	Ninh Thuan	Viet Nam	2012	1	721328	44553	1587	0.0356205	402391	0	0	1
SPT24711	NT2012-2		ERR2891026	VN1	Ninh Thuan	Viet Nam	2012	1	340721	44553	11305	0.253743	108478	30	0.652174	0
SPT24713	NT2012-83		ERR2891210	VN1	Ninh Thuan	Viet Nam	2012	1	404628	44553	5004	0.112316	443478	8	0.173913	1
SPT24714	NT2012-84		ERR2891145	VN1	Ninh Thuan	Viet Nam	2012	1	872654	44553	1237	0.0277647	693478	1	0.0217391	1
SPT24716	NT2012-86		ERR2891050	VN1	Ninh Thuan	Viet Nam	2012	1	164024	44553	271	0.00608264	149935	0	0	1
SPT24717	NT2012-87		ERR2891922	VN1	Ninh Thuan	Viet Nam	2012	1	85749	44553	3813	0.0855835	688478	6	0.130435	1
SPT24718	NT2012-88		ERR2892000	VN1	Ninh Thuan	Viet Nam	2012	1	120122	44553	11519	0.258546	41087	26	0.565217	0
SPT24719	NT2012-89		ERR2891862	VN1	Ninh Thuan	Viet Nam	2012	1	115988	44553	302	0.00677844	117913	0	0	1
SPT24720	NT2012-90		ERR2891033	VN1	Ninh Thuan	Viet Nam	2012	1	73454	44553	2118	0.0475389	689783	2	0.0434783	1
SPT24723	NT2012-93		ERR2891857	VN1	Ninh Thuan	Viet Nam	2012	1	867655	44553	784	0.017597	593261	0	0	1
SPT24724	NT2012-94		ERR2891135	VN1	Ninh Thuan	Viet Nam	2012	1	913019	44553	658	0.0147689	682826	0	0	1
SPT24725	NT2012-95		ERR2891909	VN1	Ninh Thuan	Viet Nam	2012	1	118095	44553	427	0.00958409	89587	0	0	1
SPT24726	NT2012-96		ERR2891094	VN1	Ninh Thuan	Viet Nam	2012	1	0.518483	44553	20162	0.45254	384783	45	0.978261	0
SPT24727	NT2012-97		ERR2891107	VN1	Ninh Thuan	Viet Nam	2012	1	167838	44553	12554	0.281777	336957	32	0.695652	0
SPT24729	NT2012-6		ERR2891253	VN1	Ninh Thuan	Viet Nam	2012	1	141091	44553	17897	0.401701	697826	43	0.934783	0
SPT24730	NT2012-100		ERR2891157	VN1	Ninh Thuan	Viet Nam	2012	1	142464	44553	192	0.00430947	132652	1	0.0217391	1
SPT24731	NT2012-101		ERR2891954	VN1	Ninh Thuan	Viet Nam	2012	1	575492	44553	18532	0.415954	11087	43	0.934783	0
SPT24732	NT2012-102		ERR2891995	VN1	Ninh Thuan	Viet Nam	2012	1	738777	44553	18426	0.413575	197826	42	0.913043	0
SPT24733	NT2012-103		ERR2891916	VN1	Ninh Thuan	Viet Nam	2012	1	114423	44553	256	0.00574597	933696	0	0	1
SPT24735	NT2012-7		ERR2891183	VN1	Ninh Thuan	Viet Nam	2012	1	269782	44553	13154	0.295244	363261	32	0.695652	0
SPT24737	NT2012-105		ERR2891297	VN1	Ninh Thuan	Viet Nam	2012	1	751627	44553	2477	0.0555967	416304	3	0.0652174	1
SPT24738	NT2012-106		ERR2891186	VN1	Ninh Thuan	Viet Nam	2012	1	788934	44553	2168	0.0486611	666304	1	0.0217391	1
SPT24739	NT2012-107		ERR2891100	VN1	Ninh Thuan	Viet Nam	2012	1	247942	44553	14536	0.326263	343478	33	0.717391	0
SPT24740	NT2012-99		ERR2891861	VN1	Ninh Thuan	Viet Nam	2012	1	661872	44553	2335	0.0524095	353696	5	0.108696	1
SPT24741	NT2012-109		ERR2891071	VN1	Ninh Thuan	Viet Nam	2012	1	756035	44553	4082	0.0916212	576957	9	0.195652	1
SPT24742	NT2012-110		ERR2891067	VN1	Ninh Thuan	Viet Nam	2012	1	129549	44553	742	0.0166543	913696	1	0.0217391	1
SPT24743	NT2012-111		ERR2891897	VN1	Ninh Thuan	Viet Nam	2012	1	895311	44553	1833	0.041142	560652	2	0.0434783	1
SPT24744	NT2012-112		ERR2891063	VN1	Ninh Thuan	Viet Nam	2012	1	930687	44553	3448	0.077391	503478	4	0.0869565	1
SPT24746	NT2012-114		ERR2891184	VN1	Ninh Thuan	Viet Nam	2012	1	327836	44553	6617	0.14852	134348	12	0.26087	1
SPT24748	NT2012-116		ERR2891907	VN1	Ninh Thuan	Viet Nam	2012	1	763714	44553	1772	0.0397729	441304	3	0.0652174	1
SPT24749	NT2012-117		ERR2891034	VN1	Ninh Thuan	Viet Nam	2012	1	844794	44553	2424	0.0544071	451087	4	0.0869565	1
SPT24750	NT2014-1		ERR2891188	VN1	Ninh Thuan	Viet Nam	2014	1	274964	44553	10293	0.231028	194565	27	0.586957	0
SPT24751	NT2014-2		ERR2891904	VN1	Ninh Thuan	Viet Nam	2014	1	53463	44553	4976	0.111687	277609	12	0.26087	1
SPT24754	KH2014-3		ERR2891261	VN2	Khanh Hoa	Viet Nam	2014	1	591268	44553	4070	0.0913519	538043	9	0.195652	1
SPT24755	KH2014-4		ERR2891074	VN2	Khanh Hoa	Viet Nam	2014	1	140317	44553	313	0.00702534	112348	0	0	1
SPT24756	KH2014-5		ERR2891911	VN2	Khanh Hoa	Viet Nam	2014	1	872046	44553	710	0.0159361	62087	0	0	1
SPT24758	KH2014-7		ERR2891029	VN2	Khanh Hoa	Viet Nam	2014	1	866604	44553	1051	0.0235899	549348	1	0.0217391	1
SPT24759	KH2014-8		ERR2891892	VN2	Khanh Hoa	Viet Nam	2014	1	714607	44553	1700	0.0381568	421304	4	0.0869565	1
SPT24760	KH2014-9		ERR2891119	VN2	Khanh Hoa	Viet Nam	2014	1	199249	44553	640	0.0143649	178522	0	0	1
SPT24761	KH2014-10		ERR2891860	VN2	Khanh Hoa	Viet Nam	2014	1	763598	44553	2321	0.0520953	543696	2	0.0434783	1
SPT24763	KH2014-12		ERR2891864	VN2	Khanh Hoa	Viet Nam	2014	1	954737	44553	567	0.0127264	629348	0	0	1
SPT24764	KH2014-13		ERR2891055	VN2	Khanh Hoa	Viet Nam	2014	1	863536	44553	3288	0.0737997	71087	6	0.130435	1
SPT24766	KH2014-15		ERR2891079	VN2	Khanh Hoa	Viet Nam	2014	1	124.95	44553	785	0.0176195	841304	0	0	1
SPT24768	NT2012-11		ERR2891869	VN1	Ninh Thuan	Viet Nam	2012	1	293235	44553	10998	0.246852	48913	28	0.608696	0
SPT24769	KH2014-16		ERR2891270	VN2	Khanh Hoa	Viet Nam	2014	1	365281	44553	10131	0.227392	73913	28	0.608696	0
SPT24770	KH2014-17		ERR2891910	VN2	Khanh Hoa	Viet Nam	2014	1	147.65	44553	213	0.00478082	149174	1	0.0217391	1
SPT24771	KH2014-18		ERR2891903	VN2	Khanh Hoa	Viet Nam	2014	1	135729	44553	129	0.00289543	141587	0	0	1
SPT24772	KH2014-19		ERR2891057	VN2	Khanh Hoa	Viet Nam	2014	1	140088	44553	409	0.00918008	114478	0	0	1
SPT24773	KH2014-20		ERR2891027	VN2	Khanh Hoa	Viet Nam	2014	1	119747	44553	216	0.00484816	113152	0	0	1
SPT24774	KH2014-21		ERR2891908	VN2	Khanh Hoa	Viet Nam	2014	1	106221	44553	470	0.0105492	842609	0	0	1
SPT24776	KH2014-23		ERR2891967	VN2	Khanh Hoa	Viet Nam	2014	1	100387	44553	596	0.0133773	703478	0	0	1
SPT24777	KH2014-24		ERR2891139	VN2	Khanh Hoa	Viet Nam	2014	1	103838	44553	806	0.0180908	633261	0	0	1
SPT24778	KH2014-25		ERR2891158	VN2	Khanh Hoa	Viet Nam	2014	1	561411	44553	1616	0.0362714	377174	0	0	1
SPT24780	KH2014-27		ERR2891933	VN2	Khanh Hoa	Viet Nam	2014	1	981974	44553	2456	0.0551254	715435	3	0.0652174	1
SPT24781	KH2014-28		ERR2891076	VN2	Khanh Hoa	Viet Nam	2014	1	911468	44553	2129	0.0477858	710217	4	0.0869565	1
SPT24782	KH2014-29		ERR2891851	VN2	Khanh Hoa	Viet Nam	2014	1	120349	44553	433	0.00971876	108435	0	0	1
SPT24783	KH2014-30		ERR2891889	VN2	Khanh Hoa	Viet Nam	2014	1	108214	44553	616	0.0138262	823261	0	0	1
SPT24785	KH2014-32		ERR2891181	VN2	Khanh Hoa	Viet Nam	2014	1	870166	44553	1140	0.0255875	797174	0	0	1
SPT24786	KH2014-33		ERR2891173	VN2	Khanh Hoa	Viet Nam	2014	1	770426	44553	3785	0.084955	715652	6	0.130435	1
SPT24787	KH2014-34		ERR2891077	VN2	Khanh Hoa	Viet Nam	2014	1	190257	44553	161	0.00361367	191413	0	0	1
SPT24789	KH2014-36		ERR2891174	VN2	Khanh Hoa	Viet Nam	2014	1	131341	44553	148	0.00332189	130696	0	0	1
SPT24790	KH2014-37		ERR2891172	VN2	Khanh Hoa	Viet Nam	2014	1	83826	44553	1203	0.0270015	597826	1	0.0217391	1
SPT24792	KH2014-39		ERR2891187	VN2	Khanh Hoa	Viet Nam	2014	1	863827	44553	1666	0.0373937	592391	3	0.0652174	1
SPT24794	KH2014-41		ERR2891103	VN2	Khanh Hoa	Viet Nam	2014	1	384606	44553	14274	0.320382	182609	37	0.804348	0
SPT24795	KH2014-42		ERR2891147	VN2	Khanh Hoa	Viet Nam	2014	1	103227	44553	781	0.0175297	73.5	3	0.0652174	1
SPT24796	KH2014-43		ERR2891272	VN2	Khanh Hoa	Viet Nam	2014	1	128089	44553	471	0.0105717	999565	0	0	1
SPT24797	KH2014-44		ERR2891156	VN2	Khanh Hoa	Viet Nam	2014	1	749114	44553	2175	0.0488183	376304	4	0.0869565	1
SPT24799	NT2012-16		ERR2891855	VN1	Ninh Thuan	Viet Nam	2012	1	435501	44553	6684	0.150024	208043	23	0.5	0
SPT24800	NT2012-14		ERR2891928	VN1	Ninh Thuan	Viet Nam	2012	1	469002	44553	6658	0.14944	142609	14	0.304348	1
SPT24801	KH2014-46		ERR2891058	VN2	Khanh Hoa	Viet Nam	2014	1	639534	44553	2493	0.0559558	116543	6	0.130435	1
SPT24802	KH2014-47		ERR2891339	VN2	Khanh Hoa	Viet Nam	2014	1	94564	44553	1462	0.0328148	713043	0	0	1
SPT24803	KH2014-48		ERR2891231	VN2	Khanh Hoa	Viet Nam	2014	1	352007	44553	15945	0.357888	590652	38	0.826087	0
SPT24804	KH2014-49		ERR2891065	VN2	Khanh Hoa	Viet Nam	2014	1	123147	44553	1272	0.0285503	794565	0	0	1
SPT24805	BP2015-11		ERR2891166	VN3	Binh Phuoc	Viet Nam	2015	1	112002	44553	19478	0.437187	0.478261	44	0.956522	0
SPT24807	BP2015-13		ERR2891020	VN3	Binh Phuoc	Viet Nam	2015	1	802529	44553	1933	0.0433865	395652	3	0.0652174	1
SPT24808	BP2015-14		ERR2891896	VN3	Binh Phuoc	Viet Nam	2015	1	89353	44553	8101	0.181828	46413	21	0.456522	0
SPT24809	BP2015-15		ERR2891054	VN3	Binh Phuoc	Viet Nam	2015	1	103974	44553	3058	0.0686374	125326	5	0.108696	1
SPT24810	NT2012-13		ERR2891062	VN1	Ninh Thuan	Viet Nam	2012	1	427032	44553	7780	0.174623	171522	25	0.543478	0
SPT24812	BP2015-18		ERR2891038	VN3	Binh Phuoc	Viet Nam	2015	1	897198	44553	2713	0.0608938	952174	5	0.108696	1
SPT24813	NT2012-18		ERR2891069	VN1	Ninh Thuan	Viet Nam	2012	1	574589	44553	6976	0.156578	15	19	0.413043	0
SPT24814	BP2015-20		ERR2891041	VN3	Binh Phuoc	Viet Nam	2015	1	904317	44553	2736	0.06141	51	2	0.0434783	1
SPT24815	NT2012-19		ERR2891895	VN1	Ninh Thuan	Viet Nam	2012	1	510745	44553	6379	0.143178	717391	22	0.478261	0
SPT24818	NT2012-22		ERR2891931	VN1	Ninh Thuan	Viet Nam	2012	1	302683	44553	12549	0.281665	505435	31	0.673913	0
SPT24819	NT2012-23		ERR2891028	VN1	Ninh Thuan	Viet Nam	2012	1	689721	44553	3417	0.0766952	314565	5	0.108696	1
SPT24821	NT2012-28		ERR2891052	VN1	Ninh Thuan	Viet Nam	2012	1	474166	44553	7109	0.159563	414348	21	0.456522	0
SPT24824	BL2001 -1		ERR2891096	VN7	Bac Lieu	Viet Nam	1999	1	0.165692	44553	20421	0.458353	0	46	1	0
SPT24826	BL2001 -3		ERR2891049	VN7	Bac Lieu	Viet Nam	2000	1	903073	44553	2848	0.0639239	36587	3	0.0652174	1
SPT24828	BL2001 -5		ERR2891151	VN7	Bac Lieu	Viet Nam	2000	1	505115	44553	6453	0.144839	566522	21	0.456522	0
SPT24829	BL2001 -6		ERR2891072	VN7	Bac Lieu	Viet Nam	2001	1	720654	44553	4685	0.105156	419565	6	0.130435	1
SPT24832	BT2000-2		ERR2891269	VN8	Binh Thuan	Viet Nam	2000	1	0.149891	44553	20364	0.457074	0	46	1	0
SPT24834	BT2000-4		ERR2891098	VN8	Binh Thuan	Viet Nam	2000	1	223543	44553	19997	0.448836	0.0434783	45	0.978261	0
SPT24835	BT2000-5		ERR2891275	VN8	Binh Thuan	Viet Nam	2000	1	806254	44553	17419	0.390973	513043	42	0.913043	0
SPT24838	BT2000-8		ERR2891088	VN8	Binh Thuan	Viet Nam	2000	1	0.217782	44553	19669	0.441474	0.130435	43	0.934783	0
SPT24840	BT2000-10		ERR2891296	VN8	Binh Thuan	Viet Nam	2000	1	0.330176	44553	19511	0.437928	0.0869565	43	0.934783	0
SPT24841	BT2000-11		ERR2891105	VN8	Binh Thuan	Viet Nam	2000	1	0.137908	44553	20334	0.4564	0.0217391	45	0.978261	0
SPT24843	BT2000-13		ERR2891031	VN8	Binh Thuan	Viet Nam	2000	1	709425	44553	9310	0.208965	873913	20	0.434783	0
SPT24844	BT2000-14		ERR2891288	VN8	Binh Thuan	Viet Nam	2000	1	184831	44553	18983	0.426077	113109	40	0.869565	0
SPT24845	NT2006-45		ERR2891037	VN1	Ninh Thuan	Viet Nam	2006	1	58475	44553	14274	0.320382	427609	34	0.73913	0
SPT24847	BT2000-17		ERR2891848	VN8	Binh Thuan	Viet Nam	2000	1	0.670259	44553	18776	0.421431	0.0434783	44	0.956522	0
SPT24848	BT2000-18		ERR2891914	VN8	Binh Thuan	Viet Nam	2000	1	456046	44553	10648	0.238996	220217	25	0.543478	0
SPT24849	BT2000-19		ERR2891136	VN8	Binh Thuan	Viet Nam	2000	1	328758	44553	13935	0.312774	116522	30	0.652174	0
SPT24853	NT2003-1		ERR2891064	VN1	Ninh Thuan	Viet Nam	2003	1	112.06	44553	2780	0.0623976	503913	4	0.0869565	1
SPT24855	NT2003-3		ERR2891273	VN1	Ninh Thuan	Viet Nam	2003	1	0.220778	44553	19734	0.442933	0.0217391	46	1	0
SPT24856	NT2003-4		ERR2891178	VN1	Ninh Thuan	Viet Nam	2003	1	720182	44553	15634	0.350908	324444	37	0.804348	0
SPT24858	NT2006-50		ERR2891165	VN1	Ninh Thuan	Viet Nam	2006	1	270185	44553	18398	0.412946	313043	43	0.934783	0
SPT24860	NT2003-8		ERR2891929	VN1	Ninh Thuan	Viet Nam	2003	1	308885	44553	12013	0.269634	307174	33	0.717391	0
SPT24861	NT2003-9		ERR2891023	VN1	Ninh Thuan	Viet Nam	2003	1	910536	44553	1016	0.0228043	621087	0	0	1
SPT24862	NT2003-10		ERR2891960	VN1	Ninh Thuan	Viet Nam	2003	1	79799	44553	18794	0.421835	0.0217391	46	1	0
SPT24863	NT2003-11		ERR2891921	VN1	Ninh Thuan	Viet Nam	2003	1	116935	44553	929	0.0208516	856522	1	0.0217391	1
SPT24864	NT2003-12		ERR2891014	VN1	Ninh Thuan	Viet Nam	2003	1	907022	44553	5638	0.126546	596522	10	0.217391	1
SPT24865	NT2003-13		ERR2891289	VN1	Ninh Thuan	Viet Nam	2003	1	124238	44553	19866	0.445896	0.0434783	45	0.978261	0
SPT24866	NT2003-14		ERR2891900	VN1	Ninh Thuan	Viet Nam	2003	1	642776	44553	17629	0.395686	0.244444	45	0.978261	0
SPT24867	NT2003-15		ERR2891271	VN1	Ninh Thuan	Viet Nam	2003	1	0.473883	44553	20056	0.45016	0.0217391	45	0.978261	0
SPT24868	NT2003-16		ERR2891220	VN1	Ninh Thuan	Viet Nam	2003	1	507041	44553	18686	0.419411	197826	41	0.891304	0
SPT24869	NT2003-17		ERR2891244	VN1	Ninh Thuan	Viet Nam	2003	1	132433	44553	20005	0.449016	0.0217391	46	1	0
SPT24870	NT2003-18		ERR2891205	VN1	Ninh Thuan	Viet Nam	2003	1	627306	44553	17455	0.391781	66087	42	0.913043	0
SPT24871	NT2003-19		ERR2891200	VN1	Ninh Thuan	Viet Nam	2003	1	150568	44553	19614	0.44024	0.0434783	44	0.956522	0
SPT24874	NT2003-22		ERR2891902	VN1	Ninh Thuan	Viet Nam	2003	1	652243	44553	7826	0.175656	733696	10	0.217391	1
SPT24876	NT2003 -24		ERR2891335	VN1	Ninh Thuan	Viet Nam	2003	1	133.69	44553	975	0.021884	124	2	0.0434783	1
SPT24877	NT2003 -25		ERR2891258	VN1	Ninh Thuan	Viet Nam	2003	1	203978	44553	14512	0.325724	235652	31	0.673913	0
SPT24880	NT2003 -28		ERR2891085	VN1	Ninh Thuan	Viet Nam	2003	1	0.172989	44553	20250	0.454515	0	46	1	0
SPT24881	NT2003 -29		ERR2891250	VN1	Ninh Thuan	Viet Nam	2003	1	122743	44553	15656	0.351402	141522	31	0.673913	0
SPT24882	NT2003 -30		ERR2891204	VN1	Ninh Thuan	Viet Nam	2003	1	272341	44553	20114	0.451462	0	46	1	0
SPT24883	NT2006-51		ERR2891109	VN1	Ninh Thuan	Viet Nam	2006	1	178638	44553	17577	0.394519	333261	36	0.782609	0
SPT24885	NT2003 -31		ERR2891025	VN1	Ninh Thuan	Viet Nam	2003	1	838378	44553	2722	0.0610958	451739	2	0.0434783	1
SPT24886	NT2003 -32		ERR2891228	VN1	Ninh Thuan	Viet Nam	2003	1	720976	44553	4302	0.0965592	476522	9	0.195652	1
SPT24889	NT2003 -35		ERR2891164	VN1	Ninh Thuan	Viet Nam	2003	1	333734	44553	8025	0.180123	863043	20	0.434783	0
SPT24890	NT2003 -36		ERR2891265	VN1	Ninh Thuan	Viet Nam	2003	1	450072	44553	6168	0.138442	178696	17	0.369565	1
SPT24892	NT2003 -38		ERR2891179	VN1	Ninh Thuan	Viet Nam	2003	1	356909	44553	7401	0.166117	188913	15	0.326087	1
SPT24893	NT2003 -39		ERR2891146	VN1	Ninh Thuan	Viet Nam	2003	1	480353	44553	4533	0.101744	208261	8	0.173913	1
SPT24894	NT2003 -40		ERR2891140	VN1	Ninh Thuan	Viet Nam	2003	1	193269	44553	19977	0.448387	0.0217391	45	0.978261	0
SPT24896	NT2003 -42		ERR2891255	VN1	Ninh Thuan	Viet Nam	2003	1	376451	44553	16287	0.365565	0.5	40	0.869565	0
SPT24897	NT2003 -43		ERR2891324	VN1	Ninh Thuan	Viet Nam	2003	1	0.77898	44553	19392	0.435257	0.108696	45	0.978261	0
SPT24898	NT2003 -44		ERR2891051	VN1	Ninh Thuan	Viet Nam	2003	1	106211	44553	1102	0.0247346	689565	0	0	1
SPT24899	NT2003-45		ERR2891032	VN1	Ninh Thuan	Viet Nam	2003	1	103095	44553	835	0.0187417	692391	2	0.0434783	1
SPT24900	NT2003-46		ERR2891239	VN1	Ninh Thuan	Viet Nam	2003	1	0.875332	44553	18894	0.424079	0.0869565	44	0.956522	0
SPT24905	NT2005-4		ERR2891254	VN1	Ninh Thuan	Viet Nam	2005	1	979423	44553	17379	0.390075	458696	42	0.913043	0
SPT24908	NT2005-7		ERR2891081	VN1	Ninh Thuan	Viet Nam	2005	1	0.313699	44553	18488	0.414966	0.152174	40	0.869565	0
SPT24911	NT2005-10		ERR2891112	VN1	Ninh Thuan	Viet Nam	2005	1	0.192897	44553	20297	0.45557	0	46	1	0
SPT24916	NT2006-55		ERR2891298	VN1	Ninh Thuan	Viet Nam	2006	1	13251	44553	17509	0.392993	16913	42	0.913043	0
SPT24918	NT2005-15		ERR2891217	VN1	Ninh Thuan	Viet Nam	2005	1	328884	44553	10839	0.243283	66087	26	0.565217	0
SPT24919	NT2005-16		ERR2891893	VN1	Ninh Thuan	Viet Nam	2005	1	404508	44553	7644	0.171571	163913	25	0.543478	0
SPT24920	NT2005-17		ERR2891290	VN1	Ninh Thuan	Viet Nam	2005	1	111642	44553	17725	0.397841	588261	39	0.847826	0
SPT24922	NT2005-19		ERR2891080	VN1	Ninh Thuan	Viet Nam	2005	1	649722	44553	18303	0.410814	232609	42	0.913043	0
SPT24928	NT2005-25		ERR2891089	VN1	Ninh Thuan	Viet Nam	2005	1	231283	44553	19566	0.439162	0.0217391	45	0.978261	0
SPT24931	NT2005-28		ERR2891110	VN1	Ninh Thuan	Viet Nam	2005	1	0.562068	44553	19963	0.448073	0	46	1	0
SPT24934	NT2005-31		ERR2891092	VN1	Ninh Thuan	Viet Nam	2005	1	456606	44553	18730	0.420398	0.130435	42	0.913043	0
SPT24935	NT2005-32		ERR2891852	VN1	Ninh Thuan	Viet Nam	2005	1	534379	44553	6082	0.136512	204348	10	0.217391	1
SPT24937	NT2005-34		ERR2891177	VN1	Ninh Thuan	Viet Nam	2005	1	327426	44553	12688	0.284784	207174	34	0.73913	0
SPT24939	NT2005-36		ERR2891977	VN1	Ninh Thuan	Viet Nam	2005	1	0.675236	44553	19590	0.439701	0.0217391	46	1	0
SPT24940	NT2005-37		ERR2891202	VN1	Ninh Thuan	Viet Nam	2005	1	26181	44553	11844	0.265841	379348	34	0.73913	0
SPT24941	NT2005-38		ERR2891144	VN1	Ninh Thuan	Viet Nam	2005	1	323716	44553	7765	0.174287	11087	23	0.5	0
SPT24946	NT2005-43		ERR2891924	VN1	Ninh Thuan	Viet Nam	2005	1	571726	44553	6409	0.143851	347174	14	0.304348	1
SPT24947	NT2006-56		ERR2891068	VN1	Ninh Thuan	Viet Nam	2006	1	678788	44553	7860	0.176419	947391	14	0.304348	1
SPT24948	NT2005-44		ERR2891241	VN1	Ninh Thuan	Viet Nam	2005	1	497242	44553	5766	0.129419	187391	13	0.282609	1
SPT24952	NT2005-48		ERR2891171	VN1	Ninh Thuan	Viet Nam	2005	1	382266	44553	8563	0.192198	752174	20	0.434783	0
SPT24953	NT2005-49		ERR2891901	VN1	Ninh Thuan	Viet Nam	2005	1	505517	44553	4484	0.100644	221522	10	0.217391	1
SPT24957	NT2005-53		ERR2891964	VN1	Ninh Thuan	Viet Nam	2005	1	134114	44553	14563	0.326869	206522	36	0.782609	0
SPT24970	NT2005-66		ERR2891850	VN1	Ninh Thuan	Viet Nam	2005	1	496916	44553	6098	0.136871	167391	13	0.282609	1
SPT24971	NT2005-67		ERR2891192	VN1	Ninh Thuan	Viet Nam	2005	1	347927	44553	10420	0.233879	626087	29	0.630435	0
SPT24972	NT2005-68		ERR2891925	VN1	Ninh Thuan	Viet Nam	2005	1	489207	44553	6726	0.150966	206957	14	0.304348	1
SPT24974	NT2005-70		ERR2891155	VN1	Ninh Thuan	Viet Nam	2005	1	48596	44553	7517	0.16872	113696	20	0.434783	0
SPT24976	NT2005-72		ERR2891108	VN1	Ninh Thuan	Viet Nam	2005	1	10514	44553	16999	0.381546	532609	38	0.826087	0
SPT24978	NT2005-74		ERR2891196	VN1	Ninh Thuan	Viet Nam	2005	1	814119	44553	14896	0.334343	980435	41	0.891304	0
SPT24979	NT2005-75		ERR2891087	VN1	Ninh Thuan	Viet Nam	2005	1	153218	44553	19298	0.433147	58913	44	0.956522	0
SPT24987	NT2005-83		ERR2891915	VN1	Ninh Thuan	Viet Nam	2005	1	415724	44553	6696	0.150293	116739	17	0.369565	1
SPT24988	NT2005-84		ERR2891256	VN1	Ninh Thuan	Viet Nam	2005	1	19732	44553	14075	0.315916	4.5	38	0.826087	0
SPT24992	NT2005-88		ERR2891222	VN1	Ninh Thuan	Viet Nam	2005	1	143741	44553	14936	0.335241	213043	42	0.913043	0
SPT24996	NT2006-1		ERR2891056	VN1	Ninh Thuan	Viet Nam	2006	1	660888	44553	5001	0.112248	686087	9	0.195652	1
SPT24997	NT2006-2		ERR2891853	VN1	Ninh Thuan	Viet Nam	2006	1	529612	44553	3069	0.0688843	206739	7	0.152174	1
SPT24999	NT2006-4		ERR2891876	VN1	Ninh Thuan	Viet Nam	2006	1	907992	44553	18656	0.418737	345652	42	0.913043	0
SPT25000	NT2006-5		ERR2891930	VN1	Ninh Thuan	Viet Nam	2006	1	421048	44553	7924	0.177856	952174	16	0.347826	1
SPT25002	NT2006-7		ERR2891917	VN1	Ninh Thuan	Viet Nam	2006	1	706036	44553	2325	0.052185	423043	3	0.0652174	1
SPT25003	NT2006-8		ERR2891866	VN1	Ninh Thuan	Viet Nam	2006	1	775527	44553	3389	0.0760667	489565	5	0.108696	1
SPT25006	NT2006-11		ERR2891226	VN1	Ninh Thuan	Viet Nam	2006	1	247224	44553	19276	0.432653	756522	44	0.956522	0
SPT25008	NT2006-13		ERR2891042	VN1	Ninh Thuan	Viet Nam	2006	1	680779	44553	3334	0.0748322	321957	7	0.152174	1
SPT25009	NT2006-14		ERR2891073	VN1	Ninh Thuan	Viet Nam	2006	1	875663	44553	8822	0.198011	271957	20	0.434783	0
SPT25010	NT2006-15		ERR2891883	VN1	Ninh Thuan	Viet Nam	2006	1	447473	44553	17055	0.382803	0.804348	40	0.869565	0
SPT25011	NT2006-16		ERR2891867	VN1	Ninh Thuan	Viet Nam	2006	1	615646	44553	5008	0.112405	784565	8	0.173913	1
SPT25012	NT2006-17		ERR2891856	VN1	Ninh Thuan	Viet Nam	2006	1	585908	44553	2232	0.0500976	283043	3	0.0652174	1
SPT25013	NT2006-18		ERR2891154	VN1	Ninh Thuan	Viet Nam	2006	1	579706	44553	3599	0.0807802	641739	9	0.195652	1
SPT25014	NT2006-19		ERR2891208	VN1	Ninh Thuan	Viet Nam	2006	1	458724	44553	8850	0.19864	421739	22	0.478261	0
SPT25015	NT2006-20		ERR2891292	VN1	Ninh Thuan	Viet Nam	2006	1	817749	44553	14254	0.319934	119109	31	0.673913	0
SPT25016	NT2006-21		ERR2891936	VN1	Ninh Thuan	Viet Nam	2006	1	151355	44553	1723	0.038673	901087	4	0.0869565	1
SPT25017	NT2006-22		ERR2891969	VN1	Ninh Thuan	Viet Nam	2006	1	207032	44553	16170	0.362939	175652	36	0.782609	0
SPT25018	NT2006-23		ERR2891203	VN1	Ninh Thuan	Viet Nam	2006	1	537677	44553	4120	0.0924741	268913	10	0.217391	1
SPT25019	NT2006-24		ERR2891137	VN1	Ninh Thuan	Viet Nam	2006	1	337612	44553	6497	0.145826	137391	16	0.347826	1
SPT25020	NT2006-25		ERR2891159	VN1	Ninh Thuan	Viet Nam	2006	1	33481	44553	14280	0.320517	285435	36	0.782609	0
SPT25021	NT2006-26		ERR2891180	VN1	Ninh Thuan	Viet Nam	2006	1	604946	44553	9857	0.221242	746522	20	0.434783	0
SPT25022	NT2006-27		ERR2891284	VN1	Ninh Thuan	Viet Nam	2006	1	253282	44553	17330	0.388975	118261	38	0.826087	0
SPT25023	NT2006-28		ERR2891206	VN1	Ninh Thuan	Viet Nam	2006	1	546366	44553	15012	0.336947	453913	36	0.782609	0
SPT25024	NT2006-29		ERR2891212	VN1	Ninh Thuan	Viet Nam	2006	1	436914	44553	7132	0.160079	361304	15	0.326087	1
SPT25025	NT2006-31		ERR2891264	VN1	Ninh Thuan	Viet Nam	2006	1	197426	44553	14292	0.320786	167391	34	0.73913	0
SPT25027	NT2006-33		ERR2891259	VN1	Ninh Thuan	Viet Nam	2006	1	0.945929	44553	20317	0.456019	0.0217391	46	1	0
SPT25028	NT2006-34		ERR2891142	VN1	Ninh Thuan	Viet Nam	2006	1	497236	44553	18866	0.423451	0.652174	43	0.934783	0
SPT25029	NT2006-35		ERR2891923	VN1	Ninh Thuan	Viet Nam	2006	1	439837	44553	7636	0.171391	217609	22	0.478261	0
SPT25030	NT2006-36		ERR2891175	VN1	Ninh Thuan	Viet Nam	2006	1	344107	44553	17792	0.399345	325435	41	0.891304	0
SPT25031	NT2006-37		ERR2891149	VN1	Ninh Thuan	Viet Nam	2006	1	552386	44553	3912	0.0878055	529783	13	0.282609	1
SPT25033	NT2006-39		ERR2891281	VN1	Ninh Thuan	Viet Nam	2006	1	256866	44553	10624	0.238458	793478	27	0.586957	0
SPT25034	NT2006-40		ERR2891859	VN1	Ninh Thuan	Viet Nam	2006	1	714097	44553	3060	0.0686822	274565	8	0.173913	1
SPT25035	NT2006-41		ERR2891223	VN1	Ninh Thuan	Viet Nam	2006	1	465799	44553	6977	0.1566	211739	13	0.282609	1
SPT25060	1.154.1.04		ERR2891534	CAM	Ratanakiri	Cambodia	2008	1	0.135782	44553	19076	0.428164	0.108696	44	0.956522	0
SPT25086	3.123.1.04		ERR2891160	CAM	Ratanakiri	Cambodia	2008	1	249877	44553	17377	0.39003	4.5	44	0.956522	0
SPT25093	50421-3		ERR2891994	VN9	Gia Lai	Viet Nam	2008	1	325054	44553	19394	0.435302	0.152174	44	0.956522	0
SPT25096	50871-2		ERR2891116	VN9	Gia Lai	Viet Nam	2008	1	637043	44553	18138	0.407111	0.217391	40	0.869565	0
SPT25103	NT2003-47		ERR2891162	VN1	Ninh Thuan	Viet Nam	2003	1	101639	44553	3191	0.0716226	873261	11	0.23913	1
SPT25104	KH2014-26		ERR2891334	VN2	Khanh Hoa	Viet Nam	2014	1	212.61	44553	170	0.00381568	233978	0	0	1
SPT25106	CRCPF002-D0a		ERR2891331	VN11	Gia Lai	Viet Nam	2015	1	228099	44553	339	0.00760892	288978	0	0	1
SPT25108	CRCPF004-D0a		ERR2891075	VN11	Gia Lai	Viet Nam	2015	1	213.52	44553	42	0.000942697	240717	0	0	1
SPT25109	CRCPF005-D0a		ERR2891221	VN11	Gia Lai	Viet Nam	2015	1	153171	44553	3925	0.0880973	193674	5	0.108696	1
SPT25110	CRCPF006-D0a		ERR2891328	VN11	Gia Lai	Viet Nam	2015	1	209528	44553	20	0.000448904	263043	0	0	1
SPT25111	CRCPF007-D0a		ERR2891332	VN11	Gia Lai	Viet Nam	2015	1	199867	44553	161	0.00361367	245957	0	0	1
SPT25112	CRCPF008-D0b		ERR2891330	VN11	Gia Lai	Viet Nam	2015	1	258828	44553	94	0.00210985	312239	0	0	1
SPT25114	CRCPF010-D0a		ERR2891932	VN11	Gia Lai	Viet Nam	2015	1	200547	44553	84	0.00188539	259087	0	0	1
SPT25115	CRCPF011-D0a		ERR2891337	VN11	Gia Lai	Viet Nam	2015	1	184948	44553	81	0.00181806	244348	0	0	1
SPT25116	CRCPF012-D0a		ERR2891963	VN11	Gia Lai	Viet Nam	2015	1	910457	44553	110	0.00246897	104413	0	0	1
SPT25117	CRCPF013-D0a		ERR2891277	VN11	Gia Lai	Viet Nam	2015	1	130919	44553	6787	0.152335	208239	12	0.26087	1
SPT25118	CRCPF014-D0a		ERR2891913	VN11	Gia Lai	Viet Nam	2015	1	167782	44553	604	0.0135569	200.13	0	0	1
SPT25119	CRCPF015-D0a		ERR2891267	VN11	Gia Lai	Viet Nam	2015	1	170446	44553	90	0.00202007	187283	0	0	1
SPT25120	CRCPF016-D0a		ERR2891232	VN11	Gia Lai	Viet Nam	2015	1	156171	44553	93	0.0020874	210109	0	0	1
SPT25121	CRCPF017-D0a		ERR2891333	VN11	Gia Lai	Viet Nam	2015	1	232088	44553	35	0.000785581	273478	0	0	1
SPT25122	CRCPF018-D0a		ERR2891323	VN11	Gia Lai	Viet Nam	2015	1	233.86	44553	123	0.00276076	301783	0	0	1
SPT25123	CRCPF019-D0a		ERR2891326	VN11	Gia Lai	Viet Nam	2015	1	215489	44553	1661	0.0372814	360978	2	0.0434783	1
SPT25124	CRCPF020-D0a		ERR2891912	VN11	Gia Lai	Viet Nam	2015	1	156776	44553	74	0.00166094	191478	0	0	1
SPT25125	CRCPF021-D0a		ERR2891926	VN11	Gia Lai	Viet Nam	2015	1	173874	44553	75	0.00168339	219804	0	0	1
SPT25126	CRCPF022-D0a		ERR2891344	VN11	Gia Lai	Viet Nam	2015	1	187.59	44553	1218	0.0273382	204565	2	0.0434783	1
SPT25127	CRCPF023-D0b		ERR2891279	VN11	Gia Lai	Viet Nam	2015	1	311184	44553	28	0.000628465	371957	0	0	1
SPT25128	CRCPF024-D0b		ERR2891035	VN11	Gia Lai	Viet Nam	2015	1	140095	44553	42	0.000942697	160565	0	0	1
SPT25129	CRCPF025-D0a		ERR2891257	VN11	Gia Lai	Viet Nam	2015	1	117404	44553	252	0.00565618	112457	0	0	1
SPT25130	CRCPF026-D0a		ERR2891532	VN11	Gia Lai	Viet Nam	2015	1	242272	44553	5809	0.130384	214522	12	0.26087	1
SPT25131	CRCPF027-D0b		ERR2891935	VN11	Gia Lai	Viet Nam	2015	1	130566	44553	1009	0.0226472	197304	1	0.0217391	1
SPT25132	CRCPF028-D0a		ERR2891894	VN11	Gia Lai	Viet Nam	2015	1	163062	44553	103	0.00231185	190196	0	0	1
SPT25133	CRCPF029-D0a		ERR2891045	VN11	Gia Lai	Viet Nam	2015	1	184553	44553	94	0.00210985	219239	0	0	1
SPT25134	CRCPF030-D0a		ERR2891874	VN11	Gia Lai	Viet Nam	2015	1	644613	44553	14659	0.329024	125587	32	0.695652	0
SPT25135	CRCPF031-D0b		ERR2891060	VN11	Gia Lai	Viet Nam	2015	1	154826	44553	184	0.00412991	167065	0	0	1
SPT25136	CRCPF001-D0b		ERR2891338	VN11	Gia Lai	Viet Nam	2015	1	198	44553	68	0.00152627	246457	0	0	1
SPT25137	CRCPF032-D0a		ERR2891043	VN11	Gia Lai	Viet Nam	2015	1	140885	44553	5251	0.11786	184413	10	0.217391	1
SPT25138	CRCPF033-D0b		ERR2891134	VN11	Gia Lai	Viet Nam	2015	1	126953	44553	1232	0.0276525	162609	3	0.0652174	1
SPT25139	CRCPF034-D0b		ERR2891260	VN11	Gia Lai	Viet Nam	2015	0	184393	44553	32	0.000718246	231109	0	0	1
SPT25140	CRCPF035-D0a		ERR2891536	VN11	Gia Lai	Viet Nam	2015	1	171008	44553	10033	0.225192	138739	25	0.543478	0
SPT25142	CRCPF037-D0b		ERR2891961	VN11	Gia Lai	Viet Nam	2015	1	300875	44553	18877	0.423698	619348	42	0.913043	0
SPT25144	CRCPF039-D0a		ERR2891538	VN11	Gia Lai	Viet Nam	2015	1	349345	44553	27	0.00060602	463804	0	0	1
SPT25145	CRCPF040-D0a		ERR2891533	VN11	Gia Lai	Viet Nam	2015	1	300536	44553	81	0.00181806	390674	0	0	1
SPT25146	CRCPF041-D0a		ERR2891329	VN11	Gia Lai	Viet Nam	2015	1	241342	44553	549	0.0123224	340565	1	0.0217391	1
SPT25147	CRCPF042-D0a		ERR2891021	VN11	Gia Lai	Viet Nam	2015	0	161741	44553	31	0.000695801	197652	0	0	1
SPT25148	CRCPF043-D0a		ERR2891340	VN11	Gia Lai	Viet Nam	2015	1	234085	44553	112	0.00251386	256783	0	0	1
SPT25149	CRCPF044-D0a		ERR2891325	VN11	Gia Lai	Viet Nam	2015	1	224988	44553	5036	0.113034	268761	10	0.217391	1
SPT25150	CRCPF045-D0b		ERR2891341	VN11	Gia Lai	Viet Nam	2015	1	698127	44553	13887	0.311696	424783	30	0.652174	0
SPT25151	CRCPF046-D0b		ERR2891537	VN11	Gia Lai	Viet Nam	2015	0	252231	44553	70	0.00157116	321674	0	0	1
SPT25153	CRCPF048-D0a		ERR2891539	VN11	Gia Lai	Viet Nam	2015	1	156.3	44553	10439	0.234305	181587	23	0.5	0
SPT25154	CRCPF049-D0a		ERR2891327	VN11	Gia Lai	Viet Nam	2015	1	268801	44553	122	0.00273831	297.63	0	0	1
SPT25157	CRCPF052-D0a		ERR2891528	VN11	Gia Lai	Viet Nam	2016	1	267774	44553	86	0.00193029	358413	0	0	1
SPT25158	CRCPF053-D0a		ERR2891918	VN11	Gia Lai	Viet Nam	2016	1	166406	44553	53	0.00118959	194913	0	0	1
SPT25159	CRCPF054-D0b		ERR2891070	VN11	Gia Lai	Viet Nam	2016	1	164787	44553	391	0.00877606	161891	0	0	1
SPT25160	CRCPF055-D0a		ERR2891529	VN11	Gia Lai	Viet Nam	2016	1	305.92	44553	74	0.00166094	401935	0	0	1
SPT25162	CRCPF057-D0a		ERR2891863	VN11	Gia Lai	Viet Nam	2016	1	120169	44553	117	0.00262609	151761	0	0	1
SPT25163	CRCPF058-D0a		ERR2891846	VN11	Gia Lai	Viet Nam	2016	1	547234	44553	20121	0.451619	0	46	1	0
SPT25164	CRCPF059-D0a		ERR2891343	VN11	Gia Lai	Viet Nam	2016	1	126386	44553	18689	0.419478	0.934783	42	0.913043	0

## Sheet: Sheet1
vcf_ID	accession_sample_SRA	Run_accession_SRA	Province	Year	TOTAL_READS	PF_READS	PCT_PF_READS_ALIGNED	aligned_coverage	myMiss2.y	mean_dp.y	UBP1.R	MRP1.R.CQ	DHFR.R.PYR	MDR1.R.CQ	CRT.R.PPQ	CRT.R.CQ	DHPS.R.SULF	KIC7.R.ART	CORONIN.R.ART	K13.R.ART	K13.R.ART.simplified	KEL.lineages	KEL.simplified	PPQ_ART	ART_PPQ.simplified	KEL1_C580Y	ubp1_ART_R	kic7_ART_R	COR_ART_R	ap2mu_ART_R	eps15_ART_R	mdr1_res_hap	SP_resistance	pm2_CNV_type	mdr1_CNV_type	PM2_clusters	predict.hc.PM2
2019-QT-X-18_S27	SAMN43090872		Quang Tri	2019	278572	278572	0.984173	7652943869	0.054652213	1036034327	unvalidated mutations	in vitro CQ-resistant	PYR resistant - double mutant NRNI	CQ sensitive - wildtype	PPQ sensitive crt	CQ resistant - CVIDT haplotype	high SULPH resistant - double triple or quadruple mutant	missing V592 - WT	wild type (ART-sensitive)	WT - ART-sensitive	ART-sensitive	WT	WT	PPQ and ART-sensitive	PPQ and ART-sensitive	WT	ART unvalidated mutations only	ART non-K13 unvalidated mutations	ART sensitive - wildtype	ART sensitive - wildtype	ART non-K13 unvalidated mutations	NYSND	SP resistant			1	single
2020-KH-ST-013_S46	SAMN43090873		Khanh Hoa	2020	234446	234446	0.998157	6604495948	0.064137308	8720596206	unvalidated mutations	in vitro CQ-resistant	high PYR resistant - triple mutant IRNI	CQ sensitive - wildtype	PPQ sensitive crt	CQ-resistant CVIET	high SULPH resistant - double triple or quadruple mutant	missing V592 - WT	wild type (ART-sensitive)	WT - ART-sensitive	ART-sensitive	WT	WT	PPQ and ART-sensitive	PPQ and ART-sensitive	WT	ART unvalidated mutations only	ART sensitive - wildtype	ART sensitive - wildtype	ART sensitive - wildtype	ART non-K13 unvalidated mutations	NYSND	very high SP resistant - quintuple or sextuple mutant			2	single
2019-QT-X-03_S62	SAMN43090874		Quang Tri	2019	340902	340902	0.987046	5588530584	0.098012647	8572493225	unvalidated mutations	in vitro CQ-resistant	PYR resistant - double mutant NRNI	CQ sensitive - wildtype	PPQ sensitive crt	CQ resistant - CVIDT haplotype	high SULPH resistant - double triple or quadruple mutant	missing V592 - WT	wild type (ART-sensitive)	WT - ART-sensitive	ART-sensitive	WT	WT	PPQ and ART-sensitive	PPQ and ART-sensitive	WT	ART unvalidated mutations only	ART sensitive - wildtype	ART sensitive - wildtype	ART sensitive - wildtype	ART non-K13 unvalidated mutations	NYSND	SP resistant			2	single
2019-QT-X-13_S15	SAMN43090875		Quang Tri	2019	280112	280112	0.996923	7790061034	0.032971996	1027497742	unvalidated mutations	in vitro CQ-resistant	PYR resistant - double mutant NRNI	CQ sensitive - wildtype	PPQ sensitive crt	CQ resistant - CVIDT haplotype	high SULPH resistant - double triple or quadruple mutant	mixed V592A - WT	wild type (ART-sensitive)	WT - ART-sensitive	ART-sensitive	WT	WT	PPQ and ART-sensitive	PPQ and ART-sensitive	WT	ART unvalidated mutations only	ART sensitive - wildtype	ART sensitive - wildtype	ART sensitive - wildtype	ART non-K13 unvalidated mutations	NYSND	SP resistant			1	single
2019-QT-X-10_S3	SAMN43090876		Quang Tri	2019	338204	338204	0.983312	7610954921	0.032971996	1049146341	wild type (ART-sensitive)	in vitro CQ-resistant	high PYR resistant - triple mutant IRNI	CQ sensitive - wildtype	PPQ sensitive crt	CQ-resistant CVIET	SULPH sensitive	WT	wild type (ART-sensitive)	WT - ART-sensitive	ART-sensitive	WT	WT	PPQ and ART-sensitive	PPQ and ART-sensitive	WT	ART unvalidated mutations only	ART non-K13 unvalidated mutations	ART sensitive - wildtype	ART sensitive - wildtype	ART non-K13 unvalidated mutations	NYSND	P resistant but S sensitive	single	single	2	single
2019-QT-X-17_S92	SAMN43090877		Quang Tri	2019	262486	262486	0.9968	7761009585	0.023486902	1052976513	missing data - unvalidated mutations	ART sensitive - wildtype	high PYR resistant - mixed clone mutants	CQ sensitive - wildtype	PPQ sensitive crt	CQ sensitive - CVMNK	SULPH sensitive	WT	wild type (ART-sensitive)	WT - ART-sensitive	ART-sensitive	WT	WT	PPQ and ART-sensitive	PPQ and ART-sensitive	WT	incomplete haplotype	ART sensitive - wildtype	ART sensitive - wildtype	ART sensitive - wildtype	ART non-K13 unvalidated mutations	NYSND	P resistant but S sensitive	single	single	2	single
2019-QT-X-01_S50	SAMN43090878		Quang Tri	2019	249716	249716	0.990329	6321104692	0.051942186	1020514905	unvalidated mutations	in vitro CQ-resistant	PYR resistant - double mutant NRNI	CQ sensitive - wildtype	PPQ sensitive crt	CQ-resistant CVIET	SULPH sensitive	missing V592 - WT	wild type (ART-sensitive)	WT - ART-sensitive	ART-sensitive	KEL1-founder populations SEA	KEL1 lineage	PPQ and ART-sensitive	PPQ and ART-sensitive	KEL1 without C580Y and crt N326S mutation	ART unvalidated mutations only	ART non-K13 unvalidated mutations	ART sensitive - wildtype	ART sensitive - wildtype	ART non-K13 unvalidated mutations	NYSND	P resistant but S sensitive			2	single
2019-QT-X-11_S44	SAMN43090879		Quang Tri	2019	358856	358856	0.998512	8779910819	0.077235772	1134645278	unvalidated mutations	in vitro CQ-resistant	high PYR resistant - triple mutant IRNI	CQ sensitive - wildtype	missing data - PPQ-sensitive	CQ sensitive - CVMNK	high SULPH resistant - double triple or quadruple mutant	missing V592 - WT	wild type (ART-sensitive)	WT - ART-sensitive	ART-sensitive	arps10 WT V127	KEL1 lineage	PPQ and ART-sensitive	PPQ and ART-sensitive	arps10 WT V127	ART unvalidated mutations only	ART non-K13 unvalidated mutations	ART sensitive - wildtype	ART sensitive - wildtype	ART non-K13 unvalidated mutations	NYSND	very high SP resistant - quintuple or sextuple mutant			1	single
2019-QT-X-06_S74	SAMN43090880		Quang Tri	2019	257246	257246	0.984964	6886480749	0.06097561	9651174345	unvalidated mutations	in vitro CQ-resistant	high PYR resistant - triple mutant IRNI	CQ sensitive - wildtype	missing data - PPQ-sensitive	CQ sensitive - CVMNK	high SULPH resistant - double triple or quadruple mutant	WT	wild type (ART-sensitive)	WT - ART-sensitive	ART-sensitive	arps10 WT V127	KEL1 lineage	PPQ and ART-sensitive	PPQ and ART-sensitive	arps10 WT V127	ART unvalidated mutations only	ART sensitive - wildtype	ART sensitive - wildtype	ART sensitive - wildtype	ART non-K13 unvalidated mutations	NYSND	very high SP resistant - quintuple or sextuple mutant			2	single
2019-QT-X-07_S86	SAMN43090881		Quang Tri	2019	258592	258592	0.987977	7125059775	0.079042457	9722232264	unvalidated mutations	in vitro CQ-resistant	high PYR resistant - triple mutant IRNI	CQ sensitive - wildtype	missing data - PPQ-sensitive	CQ sensitive - CVMNK	high SULPH resistant - double triple or quadruple mutant	WT	wild type (ART-sensitive)	WT - ART-sensitive	ART-sensitive	arps10 WT V127	KEL1 lineage	PPQ and ART-sensitive	PPQ and ART-sensitive	arps10 WT V127	ART unvalidated mutations only	ART sensitive - wildtype	ART sensitive - wildtype	ART sensitive - wildtype	ART non-K13 unvalidated mutations	NYSND	very high SP resistant - quintuple or sextuple mutant			2	single
2018-NT-PT-05_S6	SAMN43090882		Ninh Thuan	2018	250204	250204	0.9947	6464024414	0.064137308	9952303523	unvalidated mutations	in vitro CQ-resistant	high PYR resistant - triple mutant IRNI	CQ sensitive - wildtype	PPQ sensitive crt	CQ sensitive - CVMNK	high SULPH resistant - double triple or quadruple mutant	missing V592 - WT	wild type (ART-sensitive)	WT - ART-sensitive	ART-sensitive	KEL1-founder populations SEA	KEL1 lineage	PPQ and ART-sensitive	PPQ and ART-sensitive	KEL1 without C580Y and crt N326S mutation	ART unvalidated mutations only	ART sensitive - wildtype	ART sensitive - wildtype	ART sensitive - wildtype	ART non-K13 unvalidated mutations	NYSND	very high SP resistant - quintuple or sextuple mutant			2	single
2018-NT-PT-07_S18	SAMN43090883		Ninh Thuan	2018	258296	258296	0.993612	7369336474	0.070460705	9793495935	unvalidated mutations	in vitro CQ-resistant	high PYR resistant - triple mutant IRNI	CQ sensitive - wildtype	PPQ sensitive crt	CQ sensitive - CVMNK	high SULPH resistant - double triple or quadruple mutant	missing V592 - WT	wild type (ART-sensitive)	WT - ART-sensitive	ART-sensitive	KEL1-founder populations SEA	KEL1 lineage	PPQ and ART-sensitive	PPQ and ART-sensitive	KEL1 without C580Y and crt N326S mutation	ART unvalidated mutations only	ART sensitive - wildtype	ART sensitive - wildtype	ART sensitive - wildtype	ART non-K13 unvalidated mutations	NYSND	very high SP resistant - quintuple or sextuple mutant			1	single
2018-NT-PT-01_S77	SAMN43090884		Ninh Thuan	2018	433876	433876	0.996907	1230264225	0.054200542	1288441734	unvalidated mutations	in vitro CQ-resistant	high PYR resistant - triple mutant IRNI	CQ sensitive - wildtype	PPQ sensitive crt	CQ sensitive - CVMNK	high SULPH resistant - double triple or quadruple mutant	missing V592 - WT	wild type (ART-sensitive)	WT - ART-sensitive	ART-sensitive	arps10 WT V127	KEL1 lineage	PPQ and ART-sensitive	PPQ and ART-sensitive	arps10 WT V127	ART unvalidated mutations only	ART sensitive - wildtype	ART sensitive - wildtype	ART sensitive - wildtype	ART non-K13 unvalidated mutations	NYSND	very high SP resistant - quintuple or sextuple mutant			1	single
2018-NT-PT-02_S123	SAMN43090885		Ninh Thuan	2018	1428322	1428322	0.998796	4210436321	0.01535682	2928314505	unvalidated mutations	in vitro CQ-resistant	high PYR resistant - triple mutant IRNI	CQ sensitive - wildtype	PPQ sensitive crt	CQ sensitive - CVMNK	high SULPH resistant - double triple or quadruple mutant	mixed V592A - WT	wild type (ART-sensitive)	WT - ART-sensitive	ART-sensitive	arps10 WT V127	KEL1 lineage	PPQ and ART-sensitive	PPQ and ART-sensitive	arps10 WT V127	ART unvalidated mutations only	ART sensitive - wildtype	ART sensitive - wildtype	ART sensitive - wildtype	ART non-K13 unvalidated mutations	NYSND	very high SP resistant - quintuple or sextuple mutant	NA	NA	NA	NA
2018-KH-ST-09_S104	SAMN43090886		Khanh Hoa	2018	284388	284388	0.994827	8284849562	0.061878952	1061020777	unvalidated mutations	in vitro CQ-resistant	high PYR resistant - triple mutant IRNI	CQ sensitive - wildtype	PPQ sensitive crt	CQ resistant - CVIDT haplotype	high SULPH resistant - double triple or quadruple mutant	missing V592 - WT	wild type (ART-sensitive)	WT - ART-sensitive	ART-sensitive	KEL1-founder populations SEA	KEL1 lineage	PPQ and ART-sensitive	PPQ and ART-sensitive	KEL1 without C580Y and crt N326S mutation	ART unvalidated mutations only	ART sensitive - wildtype	ART sensitive - wildtype	ART sensitive - wildtype	ART non-K13 unvalidated mutations	NYSND	very high SP resistant - quintuple or sextuple mutant			1	single
2018-KH-KL-01_S91	SAMN43090887		Lam Dong	2018	289152	289152	0.989324	6318760351	0.081300813	9632565492	unvalidated mutations	in vitro CQ-resistant	high PYR resistant - triple mutant IRNI	uncharacterized haplotype incl. incomplete or mixed	PPQ sensitive crt	CQ resistant - CVIDT haplotype	high SULPH resistant - double triple or quadruple mutant	missing V592 - WT	wild type (ART-sensitive)	WT - ART-sensitive	ART-sensitive	KEL1-founder populations SEA	KEL1 lineage	PPQ and ART-sensitive	PPQ and ART-sensitive	KEL1 without C580Y and crt N326S mutation	ART unvalidated mutations only	ART sensitive - wildtype	ART sensitive - wildtype	ART sensitive - wildtype	ART non-K13 unvalidated mutations	NYSND	very high SP resistant - quintuple or sextuple mutant			2	single
2018-KH-KV-002_S89	SAMN43090888		Khanh Hoa	2018	340302	340302	0.987602	9430801594	0.069105691	1113839205	unvalidated mutations	in vitro CQ-resistant	high PYR resistant - triple mutant IRNI	uncharacterized haplotype incl. incomplete or mixed	PPQ sensitive crt	CQ resistant - CVIDT haplotype	high SULPH resistant - double triple or quadruple mutant	missing V592 - WT	wild type (ART-sensitive)	WT - ART-sensitive	ART-sensitive	KEL1-founder populations SEA	KEL1 lineage	PPQ and ART-sensitive	PPQ and ART-sensitive	KEL1 without C580Y and crt N326S mutation	ART unvalidated mutations only	ART sensitive - wildtype	ART sensitive - wildtype	ART sensitive - wildtype	ART non-K13 unvalidated mutations	NYSND	very high SP resistant - quintuple or sextuple mutant			1	single
2018-KH-KV-004_S18	SAMN43090889		Khanh Hoa	2018	337764	337764	0.992024	9644164259	0.053748871	1137451423	unvalidated mutations	in vitro CQ-resistant	high PYR resistant - triple mutant IRNI	uncharacterized haplotype incl. incomplete or mixed	PPQ sensitive crt	CQ resistant - CVIDT haplotype	high SULPH resistant - double triple or quadruple mutant	missing V592 - WT	wild type (ART-sensitive)	WT - ART-sensitive	ART-sensitive	KEL1-founder populations SEA	KEL1 lineage	PPQ and ART-sensitive	PPQ and ART-sensitive	KEL1 without C580Y and crt N326S mutation	ART unvalidated mutations only	ART sensitive - wildtype	ART sensitive - wildtype	ART sensitive - wildtype	ART non-K13 unvalidated mutations	NYSND	very high SP resistant - quintuple or sextuple mutant			1	single
2018-KH-KV-007_S42	SAMN43090890		Khanh Hoa	2018	142032	142032	0.998951	416881783	0.061878952	8582700994	unvalidated mutations	in vitro CQ-resistant	high PYR resistant - triple mutant IRNI	uncharacterized haplotype incl. incomplete or mixed	PPQ sensitive crt	CQ resistant - CVIDT haplotype	high SULPH resistant - double triple or quadruple mutant	missing V592 - WT	wild type (ART-sensitive)	WT - ART-sensitive	ART-sensitive	KEL1-founder populations SEA	KEL1 lineage	PPQ and ART-sensitive	PPQ and ART-sensitive	KEL1 without C580Y and crt N326S mutation	ART unvalidated mutations only	ART sensitive - wildtype	ART sensitive - wildtype	ART sensitive - wildtype	ART non-K13 unvalidated mutations	NYSND	very high SP resistant - quintuple or sextuple mutant			2	single
2018-KH-KV-008_S54	SAMN43090891		Khanh Hoa	2018	63048	63048	0.946311	1579106558	0.108852755	5220822042	unvalidated mutations	in vitro CQ-resistant	high PYR resistant - triple mutant IRNI	uncharacterized haplotype incl. incomplete or mixed	PPQ sensitive crt	CQ resistant - CVIDT haplotype	high SULPH resistant - double triple or quadruple mutant	missing V592 - WT	wild type (ART-sensitive)	WT - ART-sensitive	ART-sensitive	KEL1-founder populations SEA	KEL1 lineage	PPQ and ART-sensitive	PPQ and ART-sensitive	KEL1 without C580Y and crt N326S mutation	ART unvalidated mutations only	ART sensitive - wildtype	ART sensitive - wildtype	ART sensitive - wildtype	ART non-K13 unvalidated mutations	NYSND	very high SP resistant - quintuple or sextuple mutant	NA	NA	NA	NA
2018-KH-KV-009_S66	SAMN43090892		Khanh Hoa	2018	282920	282920	0.988629	7792036798	0.069105691	991567299	unvalidated mutations	in vitro CQ-resistant	high PYR resistant - triple mutant IRNI	uncharacterized haplotype incl. incomplete or mixed	PPQ sensitive crt	CQ resistant - CVIDT haplotype	high SULPH resistant - double triple or quadruple mutant	missing V592 - WT	wild type (ART-sensitive)	WT - ART-sensitive	ART-sensitive	KEL1-founder populations SEA	KEL1 lineage	PPQ and ART-sensitive	PPQ and ART-sensitive	KEL1 without C580Y and crt N326S mutation	ART unvalidated mutations only	ART non-K13 unvalidated mutations	ART sensitive - wildtype	ART sensitive - wildtype	ART non-K13 unvalidated mutations	NYSND	very high SP resistant - quintuple or sextuple mutant			2	single
2018-KH-KV-011_S144	SAMN43090893		Khanh Hoa	2018	154018	154018	0.999487	4413618506	0.098012647	1062556459	unvalidated mutations	in vitro CQ-resistant	high PYR resistant - triple mutant IRNI	uncharacterized haplotype incl. incomplete or mixed	PPQ sensitive crt	CQ resistant - CVIDT haplotype	high SULPH resistant - double triple or quadruple mutant	missing V592 - WT	wild type (ART-sensitive)	WT - ART-sensitive	ART-sensitive	KEL1-founder populations SEA	KEL1 lineage	PPQ and ART-sensitive	PPQ and ART-sensitive	KEL1 without C580Y and crt N326S mutation	ART unvalidated mutations only	ART sensitive - wildtype	ART sensitive - wildtype	ART sensitive - wildtype	ART non-K13 unvalidated mutations	NYSND	very high SP resistant - quintuple or sextuple mutant			2	single
2018-KH-KV-014_S124	SAMN43090894		Khanh Hoa	2018	331728	331728	0.993847	9170611528	0.063233966	9732113821	unvalidated mutations	in vitro CQ-resistant	high PYR resistant - triple mutant IRNI	uncharacterized haplotype incl. incomplete or mixed	PPQ sensitive crt	CQ resistant - CVIDT haplotype	high SULPH resistant - double triple or quadruple mutant	missing V592 - WT	wild type (ART-sensitive)	WT - ART-sensitive	ART-sensitive	KEL1-founder populations SEA	KEL1 lineage	PPQ and ART-sensitive	PPQ and ART-sensitive	KEL1 without C580Y and crt N326S mutation	ART unvalidated mutations only	ART sensitive - wildtype	ART sensitive - wildtype	ART sensitive - wildtype	ART non-K13 unvalidated mutations	NYSND	very high SP resistant - quintuple or sextuple mutant			1	single
2018-KH-KV-015_S130	SAMN43090895		Khanh Hoa	2018	171568	171568	0.99898	4732771284	0.086269196	8412330623	unvalidated mutations	in vitro CQ-resistant	high PYR resistant - triple mutant IRNI	uncharacterized haplotype incl. incomplete or mixed	PPQ sensitive crt	CQ resistant - CVIDT haplotype	high SULPH resistant - double triple or quadruple mutant	missing V592 - WT	wild type (ART-sensitive)	WT - ART-sensitive	ART-sensitive	KEL1-founder populations SEA	KEL1 lineage	PPQ and ART-sensitive	PPQ and ART-sensitive	KEL1 without C580Y and crt N326S mutation	ART unvalidated mutations only	ART sensitive - wildtype	ART sensitive - wildtype	ART sensitive - wildtype	ART non-K13 unvalidated mutations	NYSND	very high SP resistant - quintuple or sextuple mutant			2	single
2018-KH-KV-021_S122	SAMN43090896		Khanh Hoa	2018	194754	194754	0.999507	5725805964	0.073622403	1087267389	unvalidated mutations	in vitro CQ-resistant	high PYR resistant - triple mutant IRNI	uncharacterized haplotype incl. incomplete or mixed	PPQ sensitive crt	CQ resistant - CVIDT haplotype	high SULPH resistant - double triple or quadruple mutant	missing V592 - WT	wild type (ART-sensitive)	WT - ART-sensitive	ART-sensitive	KEL1-founder populations SEA	KEL1 lineage	PPQ and ART-sensitive	PPQ and ART-sensitive	KEL1 without C580Y and crt N326S mutation	ART unvalidated mutations only	ART sensitive - wildtype	ART sensitive - wildtype	ART sensitive - wildtype	ART non-K13 unvalidated mutations	NYSND	very high SP resistant - quintuple or sextuple mutant			2	single
2018-KH-KV-022_S32	SAMN43090897		Khanh Hoa	2018	112378	112378	0.999128	3342012503	0.114272809	8639701897	unvalidated mutations	in vitro CQ-resistant	high PYR resistant - triple mutant IRNI	uncharacterized haplotype incl. incomplete or mixed	PPQ sensitive crt	CQ resistant - CVIDT haplotype	high SULPH resistant - double triple or quadruple mutant	missing V592 - WT	wild type (ART-sensitive)	WT - ART-sensitive	ART-sensitive	KEL1-founder populations SEA	KEL1 lineage	PPQ and ART-sensitive	PPQ and ART-sensitive	KEL1 without C580Y and crt N326S mutation	ART unvalidated mutations only	ART sensitive - wildtype	ART sensitive - wildtype	ART sensitive - wildtype	ART non-K13 unvalidated mutations	NYSND	very high SP resistant - quintuple or sextuple mutant			2	single
2018-KH-ST-01_S139	SAMN43090898		Khanh Hoa	2018	297506	297506	0.995772	6669302698	0.078590786	1076368564	unvalidated mutations	in vitro CQ-resistant	high PYR resistant - triple mutant IRNI	uncharacterized haplotype incl. incomplete or mixed	PPQ sensitive crt	CQ resistant - CVIDT haplotype	high SULPH resistant - double triple or quadruple mutant	missing V592 - WT	wild type (ART-sensitive)	WT - ART-sensitive	ART-sensitive	KEL1-founder populations SEA	KEL1 lineage	PPQ and ART-sensitive	PPQ and ART-sensitive	KEL1 without C580Y and crt N326S mutation	ART unvalidated mutations only	ART sensitive - wildtype	ART sensitive - wildtype	ART sensitive - wildtype	ART non-K13 unvalidated mutations	NYSND	very high SP resistant - quintuple or sextuple mutant			2	single
2018-KH-ST-03_S106	SAMN43090899		Khanh Hoa	2018	191562	191562	0.993041	5708361999	0.062782294	8193089431	unvalidated mutations	in vitro CQ-resistant	high PYR resistant - triple mutant IRNI	uncharacterized haplotype incl. incomplete or mixed	PPQ sensitive crt	CQ resistant - CVIDT haplotype	high SULPH resistant - double triple or quadruple mutant	missing V592 - WT	wild type (ART-sensitive)	WT - ART-sensitive	ART-sensitive	KEL1-founder populations SEA	KEL1 lineage	PPQ and ART-sensitive	PPQ and ART-sensitive	KEL1 without C580Y and crt N326S mutation	ART unvalidated mutations only	ART sensitive - wildtype	ART sensitive - wildtype	ART sensitive - wildtype	ART non-K13 unvalidated mutations	NYSND	very high SP resistant - quintuple or sextuple mutant			2	single
2018-KH-ST-04_S17	SAMN43090900		Khanh Hoa	2018	303344	303344	0.9868	8120342207	0.0532972	1021671183	unvalidated mutations	in vitro CQ-resistant	high PYR resistant - triple mutant IRNI	uncharacterized haplotype incl. incomplete or mixed	PPQ sensitive crt	CQ resistant - CVIDT haplotype	high SULPH resistant - double triple or quadruple mutant	missing V592 - WT	wild type (ART-sensitive)	WT - ART-sensitive	ART-sensitive	KEL1-founder populations SEA	KEL1 lineage	PPQ and ART-sensitive	PPQ and ART-sensitive	KEL1 without C580Y and crt N326S mutation	ART unvalidated mutations only	ART sensitive - wildtype	ART sensitive - wildtype	ART sensitive - wildtype	ART non-K13 unvalidated mutations	NYSND	very high SP resistant - quintuple or sextuple mutant			1	single
2018-KH-ST-06_S29	SAMN43090901		Khanh Hoa	2018	275234	275234	0.997965	7645552346	0.085365854	1085162602	unvalidated mutations	in vitro CQ-resistant	high PYR resistant - triple mutant IRNI	uncharacterized haplotype incl. incomplete or mixed	PPQ sensitive crt	CQ resistant - CVIDT haplotype	high SULPH resistant - double triple or quadruple mutant	missing V592 - WT	wild type (ART-sensitive)	WT - ART-sensitive	ART-sensitive	KEL1-founder populations SEA	KEL1 lineage	PPQ and ART-sensitive	PPQ and ART-sensitive	KEL1 without C580Y and crt N326S mutation	ART unvalidated mutations only	ART non-K13 unvalidated mutations	ART sensitive - wildtype	ART sensitive - wildtype	ART non-K13 unvalidated mutations	NYSND	very high SP resistant - quintuple or sextuple mutant			1	single
2018-KH-ST-08_S41	SAMN43090902		Khanh Hoa	2018	300056	300056	0.992705	7361806735	0.072267389	1008477868	unvalidated mutations	in vitro CQ-resistant	high PYR resistant - triple mutant IRNI	uncharacterized haplotype incl. incomplete or mixed	PPQ sensitive crt	CQ resistant - CVIDT haplotype	high SULPH resistant - double triple or quadruple mutant	missing V592 - WT	wild type (ART-sensitive)	WT - ART-sensitive	ART-sensitive	KEL1-founder populations SEA	KEL1 lineage	PPQ and ART-sensitive	PPQ and ART-sensitive	KEL1 without C580Y and crt N326S mutation	ART unvalidated mutations only	ART sensitive - wildtype	ART sensitive - wildtype	ART sensitive - wildtype	ART non-K13 unvalidated mutations	NYSND	very high SP resistant - quintuple or sextuple mutant			2	single
2018-KH-ST-13_S65	SAMN43090903		Khanh Hoa	2018	189986	189986	0.986031	4754384546	0.098915989	8442592593	unvalidated mutations	in vitro CQ-resistant	high PYR resistant - triple mutant IRNI	uncharacterized haplotype incl. incomplete or mixed	PPQ sensitive crt	CQ resistant - CVIDT haplotype	high SULPH resistant - double triple or quadruple mutant	missing V592 - WT	wild type (ART-sensitive)	WT - ART-sensitive	ART-sensitive	KEL1-founder populations SEA	KEL1 lineage	PPQ and ART-sensitive	PPQ and ART-sensitive	KEL1 without C580Y and crt N326S mutation	ART unvalidated mutations only	ART non-K13 unvalidated mutations	ART sensitive - wildtype	ART sensitive - wildtype	ART non-K13 unvalidated mutations	NYSND	very high SP resistant - quintuple or sextuple mutant			2	single
2018-KH-ST-14_S110	SAMN43090904		Khanh Hoa	2018	148552	148552	0.750054	2106942951	0.114724481	6126061427	unvalidated mutations	in vitro CQ-resistant	high PYR resistant - triple mutant IRNI	uncharacterized haplotype incl. incomplete or mixed	PPQ sensitive crt	CQ resistant - CVIDT haplotype	high SULPH resistant - double triple or quadruple mutant	missing V592 - WT	wild type (ART-sensitive)	WT - ART-sensitive	ART-sensitive	KEL1-founder populations SEA	KEL1 lineage	PPQ and ART-sensitive	PPQ and ART-sensitive	KEL1 without C580Y and crt N326S mutation	ART unvalidated mutations only	ART non-K13 unvalidated mutations	ART sensitive - wildtype	ART sensitive - wildtype	ART non-K13 unvalidated mutations	NYSND	very high SP resistant - quintuple or sextuple mutant			2	single
2019-KH-ST-04_S14	SAMN43090905		Khanh Hoa	2019	274576	274576	0.922586	6902664326	0.065492322	9462240289	unvalidated mutations	in vitro CQ-resistant	high PYR resistant - triple mutant IRNI	uncharacterized haplotype incl. incomplete or mixed	PPQ sensitive crt	CQ resistant - CVIDT haplotype	high SULPH resistant - double triple or quadruple mutant	missing V592 - WT	wild type (ART-sensitive)	WT - ART-sensitive	ART-sensitive	KEL1-founder populations SEA	KEL1 lineage	PPQ and ART-sensitive	PPQ and ART-sensitive	KEL1 without C580Y and crt N326S mutation	ART unvalidated mutations only	ART sensitive - wildtype	ART sensitive - wildtype	ART sensitive - wildtype	ART non-K13 unvalidated mutations	NYSND	very high SP resistant - quintuple or sextuple mutant	single	single	1	single
2018-KH-KV-001_S77	SAMN43090906		Khanh Hoa	2018	157820	157820	0.999379	4738818275	0.098012647	1011802168	missing data - unvalidated mutations	in vitro CQ-resistant	high PYR resistant - triple mutant IRNI	uncharacterized haplotype incl. incomplete or mixed	PPQ sensitive crt	CQ resistant - CVIDT haplotype	high SULPH resistant - double triple or quadruple mutant	missing V592 - WT	wild type (ART-sensitive)	WT - ART-sensitive	ART-sensitive	KEL1-founder populations SEA	KEL1 lineage	PPQ and ART-sensitive	PPQ and ART-sensitive	KEL1 without C580Y and crt N326S mutation	incomplete haplotype	ART sensitive - wildtype	ART sensitive - wildtype	ART sensitive - wildtype	ART non-K13 unvalidated mutations	NYSND	very high SP resistant - quintuple or sextuple mutant			2	single
2018-KH-KV-006_S116	SAMN43090907		Lam Dong	2018	313184	313184	0.987538	7205020814	0.064137308	1041395664	unvalidated mutations	in vitro CQ-resistant	high PYR resistant - triple mutant IRNI	uncharacterized haplotype incl. incomplete or mixed	PPQ sensitive crt	CQ resistant - CVIDT haplotype	high SULPH resistant - double triple or quadruple mutant	mixed V592A - WT	wild type (ART-sensitive)	WT - ART-sensitive	ART-sensitive	KEL1-founder populations SEA	KEL1 lineage	PPQ and ART-sensitive	PPQ and ART-sensitive	KEL1 without C580Y and crt N326S mutation	ART unvalidated mutations only	ART non-K13 unvalidated mutations	ART sensitive - wildtype	ART sensitive - wildtype	ART non-K13 unvalidated mutations	NYSND	very high SP resistant - quintuple or sextuple mutant			2	single
2018-KT-AK-01_S21	SAMN43090908		Kon Tum	2018	217356	217356	0.964349	5921804216	0.039747064	9137669377	unvalidated mutations	in vitro CQ-resistant	high PYR resistant - mixed clone mutants	CQ-resistant	PPQ sensitive crt	CQ-resistant CVIET	high SULPH resistant - mixed clone mutants	missing V592 - WT	mixed V424I (ART-sensitive)	R539T validated ART-resistant	ART-resistant	KEL1-founder populations with crt N326S	KEL1 lineage	PPQ-sensitive and ART-resistant (R539T)	PPQ-sensitive and ART-resistant (R539T/P553L)	KEL1 with crt N326S mutation	ART unvalidated mutations only	ART sensitive - wildtype	ART non-K13 unvalidated mutations	ART sensitive - wildtype	ART non-K13 unvalidated mutations	NFSND	high SP resistant			2	single
2019-GL-KRP-243_S106	SAMN43090909		Gia Lai	2019	179718	179718	0.991921	5450310653	0.044263776	7817750678	unvalidated mutations	in vitro CQ-resistant	high PYR resistant - triple mutant IRNI	CQ-resistant	PPQ sensitive crt	CQ-resistant CVIET	high SULPH resistant - double triple or quadruple mutant	missing V592 - WT	wild type (ART-sensitive)	WT - ART-sensitive	ART-sensitive	KEL1-founder populations with crt N326S	KEL1 lineage	PPQ and ART-sensitive	PPQ and ART-sensitive	KEL1 with crt N326S mutation	ART unvalidated mutations only	ART sensitive - wildtype	ART sensitive - wildtype	ART sensitive - wildtype	ART non-K13 unvalidated mutations	NFSND	very high SP resistant - quintuple or sextuple mutant			2	single
2019-GL-CRC-63_S126	SAMN43090910		Gia Lai	2019	287282	287282	0.997424	8437157015	0.072719061	9782068654	unvalidated mutations	ART sensitive - wildtype	high PYR resistant - triple mutant IRNI	CQ-resistant	PPQ sensitive crt	CQ-resistant CVIET	high SULPH resistant - double triple or quadruple mutant	mixed V592A - WT	wild type (ART-sensitive)	WT - ART-sensitive	ART-sensitive	KEL1-founder populations with crt N326S	KEL1 lineage	PPQ and ART-sensitive	PPQ and ART-sensitive	KEL1 with crt N326S mutation	ART unvalidated mutations only	ART non-K13 unvalidated mutations	ART sensitive - wildtype	ART sensitive - wildtype	ART non-K13 unvalidated mutations	NFSND	very high SP resistant - quintuple or sextuple mutant			1	single
2018-KH-KV-016_S8	SAMN43090911		Khanh Hoa	2018	280262	280262	0.994063	7553288446	0.072267389	1066657633	unvalidated mutations	in vitro CQ-resistant	PYR resistant - double mutant NRNI	uncharacterized haplotype incl. incomplete or mixed	PPQ sensitive crt	CQ-resistant CVIET	high SULPH resistant - double triple or quadruple mutant	missing V592 - WT	wild type (ART-sensitive)	P553L validated ART-resistant	ART-resistant	KEL1-founder populations SEA	KEL1 lineage	PPQ-sensitive and ART-resistant (P553L)	PPQ-sensitive and ART-resistant (R539T/P553L)	KEL1 without C580Y and crt N326S mutation	ART unvalidated mutations only	ART sensitive - wildtype	ART sensitive - wildtype	ART sensitive - wildtype	ART non-K13 unvalidated mutations	NYSND	SP resistant			2	single
2018-KH-KV-018_S90	SAMN43090912		Khanh Hoa	2018	249192	249192	0.995136	7127138942	0.079042457	1033161698	unvalidated mutations	in vitro CQ-resistant	PYR resistant - double mutant NRNI	uncharacterized haplotype incl. incomplete or mixed	PPQ sensitive crt	CQ-resistant CVIET	high SULPH resistant - double triple or quadruple mutant	missing V592 - WT	wild type (ART-sensitive)	P553L validated ART-resistant	ART-resistant	KEL1-founder populations SEA	KEL1 lineage	PPQ-sensitive and ART-resistant (P553L)	PPQ-sensitive and ART-resistant (R539T/P553L)	KEL1 without C580Y and crt N326S mutation	ART unvalidated mutations only	ART non-K13 unvalidated mutations	ART sensitive - wildtype	ART sensitive - wildtype	ART non-K13 unvalidated mutations	NYSND	SP resistant			2	single
2018-KH-KV-019_S20	SAMN43090913		Khanh Hoa	2018	231638	231638	0.924365	6175215027	0.051942186	8717118338	unvalidated mutations	in vitro CQ-resistant	PYR resistant - double mutant NRNI	uncharacterized haplotype incl. incomplete or mixed	PPQ sensitive crt	CQ-resistant CVIET	high SULPH resistant - double triple or quadruple mutant	missing V592 - WT	wild type (ART-sensitive)	P553L validated ART-resistant	ART-resistant	KEL1-founder populations SEA	KEL1 lineage	PPQ-sensitive and ART-resistant (P553L)	PPQ-sensitive and ART-resistant (R539T/P553L)	KEL1 without C580Y and crt N326S mutation	ART unvalidated mutations only	ART sensitive - wildtype	ART sensitive - wildtype	ART sensitive - wildtype	ART non-K13 unvalidated mutations	NYSND	SP resistant			2	single
2019-BT-PT-35_S70	SAMN43090914		Binh Thuan	2019	306334	306334	0.992097	7249675422	0.056458898	1091671183	mixed - unvalidated mutations	in vitro CQ-resistant	high PYR resistant - triple mutant IRNI	CQ sensitive - NYIND haplotype S1034I	PPQ-resistant crt	CQ-resistant CVIET	high SULPH resistant - double triple or quadruple mutant	missing V592 - WT	wild type (ART-sensitive)	C580Y validated ART-resistant	ART-resistant	KEL1-founder populations with crt N326S and K13 C580Y	KEL1 lineage	PPQ and ART-resistant (C580Y)	PPQ and ART-resistant (C580Y)	KEL1 with C580Y and crt N326S mutations	associated_nonK13_ART-R	ART non-K13 unvalidated mutations	ART sensitive - wildtype	ART sensitive - wildtype	ART non-K13 unvalidated mutations	NYIND	very high SP resistant - quintuple or sextuple mutant			1	single
2019-QT-X-14_S68	SAMN43090915		Quang Tri	2019	233560	233560	0.984338	6729345659	0.064588979	8979990967	unvalidated mutations	ART sensitive - wildtype	PYR resistant - double mutant NRNI	CQ sensitive - wildtype	PPQ sensitive crt	CQ resistant - CVIDT haplotype	SULPH sensitive	missing V592 - WT	wild type (ART-sensitive)	WT - ART-sensitive	ART-sensitive	arps10 WT V127	KEL1 lineage	PPQ and ART-sensitive	PPQ and ART-sensitive	arps10 WT V127	ART unvalidated mutations only	ART sensitive - wildtype	ART sensitive - wildtype	ART sensitive - wildtype	ART non-K13 unvalidated mutations	NYSND	P resistant but S sensitive			2	single
2018-BP-PL-004_S31	SAMN43090916		Binh Phuoc	2018	235102	235102	0.97977	6304331363	0.070912376	9427777778	unvalidated mutations	in vitro CQ-resistant	high PYR resistant - quadruple mutant IRNL	CQ sensitive - wildtype	PPQ-resistant crt	CQ-resistant CVIET	high SULPH resistant - double triple or quadruple mutant	missing V592 - WT	S183G (in vitro ART-R)	C580Y validated ART-resistant	ART-resistant	KEL1-founder populations with crt N326S and K13 C580Y	KEL1 lineage	PPQ and ART-resistant (C580Y)	PPQ and ART-resistant (C580Y)	KEL1 with C580Y and crt N326S mutations	ART unvalidated mutations only	ART non-K13 unvalidated mutations	S183G (background marker linked with coronin SNPs in vitro ART-R)	ART sensitive - wildtype	ART non-K13 unvalidated mutations	NYSND	very high SP resistant - quintuple or sextuple mutant			2	single
2018-GL-CRC-34_S49	SAMN43090917		Gia Lai	2018	248884	248884	0.996918	6681118913	0.0532972	1019655953	wild type (ART-sensitive)	in vitro CQ-resistant	high PYR resistant - quadruple mutant IRNL	CQ-resistant	PPQ sensitive crt	CQ-resistant CVIET	high SULPH resistant - double triple or quadruple mutant	missing V592 - WT	wild type (ART-sensitive)	C580Y validated ART-resistant	ART-resistant	KEL1-founder populations with crt N326S and K13 C580Y	KEL1 lineage	PPQ-sensitive and ART-resistant (C580Y)	PPQ-sensitive and ART-resistant (C580Y)	KEL1 with C580Y and crt N326S mutations	ART unvalidated mutations only	ART sensitive - wildtype	ART sensitive - wildtype	ART sensitive - wildtype	ART non-K13 unvalidated mutations	NFSND	very high SP resistant - quintuple or sextuple mutant			3	amplified
2018-GL-KRP-052_S62	SAMN43090918		Gia Lai	2018	401254	401254	0.984217	5483178674	0.071815718	751598916	wild type (ART-sensitive)	in vitro CQ-resistant	high PYR resistant - quadruple mutant IRNL	CQ-resistant	PPQ sensitive crt	CQ-resistant CVIET	high SULPH resistant - double triple or quadruple mutant	missing V592 - WT	wild type (ART-sensitive)	C580Y validated ART-resistant	ART-resistant	KEL1-founder populations with crt N326S and K13 C580Y	KEL1 lineage	PPQ-sensitive and ART-resistant (C580Y)	PPQ-sensitive and ART-resistant (C580Y)	KEL1 with C580Y and crt N326S mutations	ART unvalidated mutations only	ART sensitive - wildtype	ART sensitive - wildtype	ART sensitive - wildtype	ART non-K13 unvalidated mutations	NFSND	very high SP resistant - quintuple or sextuple mutant			2	single
2019-GL-CRC-108_S111	SAMN43090919		Gia Lai	2019	100342	100342	0.994967	2474219072	0.075880759	6535998193	wild type (ART-sensitive)	in vitro CQ-resistant	high PYR resistant - quadruple mutant IRNL	CQ-resistant	PPQ sensitive crt	CQ-resistant CVIET	high SULPH resistant - double triple or quadruple mutant	missing V592 - WT	wild type (ART-sensitive)	C580Y validated ART-resistant	ART-resistant	KEL1-founder populations with crt N326S and K13 C580Y	KEL1 lineage	PPQ-sensitive and ART-resistant (C580Y)	PPQ-sensitive and ART-resistant (C580Y)	KEL1 with C580Y and crt N326S mutations	ART unvalidated mutations only	ART sensitive - wildtype	ART sensitive - wildtype	ART sensitive - wildtype	ART non-K13 unvalidated mutations	NFSND	very high SP resistant - quintuple or sextuple mutant			2	single
2019-GL-CRC-116_S47	SAMN43090920		Gia Lai	2019	301218	301218	0.993221	7842613958	0.04200542	9955600723	wild type (ART-sensitive)	in vitro CQ-resistant	high PYR resistant - quadruple mutant IRNL	CQ-resistant	PPQ sensitive crt	CQ-resistant CVIET	high SULPH resistant - double triple or quadruple mutant	missing V592 - WT	wild type (ART-sensitive)	C580Y validated ART-resistant	ART-resistant	KEL1-founder populations with crt N326S and K13 C580Y	KEL1 lineage	PPQ-sensitive and ART-resistant (C580Y)	PPQ-sensitive and ART-resistant (C580Y)	KEL1 with C580Y and crt N326S mutations	ART unvalidated mutations only	ART sensitive - wildtype	ART sensitive - wildtype	ART sensitive - wildtype	ART non-K13 unvalidated mutations	NFSND	very high SP resistant - quintuple or sextuple mutant			3	amplified
2019-GL-CRC-121_S123	SAMN43090921		Gia Lai	2019	156638	156638	0.993993	3733082678	0.061427281	7544399277	wild type (ART-sensitive)	in vitro CQ-resistant	high PYR resistant - quadruple mutant IRNL	CQ-resistant	PPQ sensitive crt	CQ-resistant CVIET	high SULPH resistant - double triple or quadruple mutant	missing V592 - WT	wild type (ART-sensitive)	C580Y validated ART-resistant	ART-resistant	KEL1-founder populations with crt N326S and K13 C580Y	KEL1 lineage	PPQ-sensitive and ART-resistant (C580Y)	PPQ-sensitive and ART-resistant (C580Y)	KEL1 with C580Y and crt N326S mutations	ART unvalidated mutations only	ART sensitive - wildtype	ART sensitive - wildtype	ART sensitive - wildtype	ART non-K13 unvalidated mutations	NFSND	very high SP resistant - quintuple or sextuple mutant			2	single
2019-GL-CRC-125_S71	SAMN43090922		Gia Lai	2019	264866	264866	0.993808	7132585367	0.061427281	9204471545	wild type (ART-sensitive)	in vitro CQ-resistant	high PYR resistant - quadruple mutant IRNL	CQ-resistant	PPQ sensitive crt	CQ-resistant CVIET	high SULPH resistant - double triple or quadruple mutant	missing V592 - WT	wild type (ART-sensitive)	C580Y validated ART-resistant	ART-resistant	KEL1-founder populations with crt N326S and K13 C580Y	KEL1 lineage	PPQ-sensitive and ART-resistant (C580Y)	PPQ-sensitive and ART-resistant (C580Y)	KEL1 with C580Y and crt N326S mutations	ART unvalidated mutations only	ART non-K13 unvalidated mutations	ART sensitive - wildtype	ART sensitive - wildtype	ART non-K13 unvalidated mutations	NFSND	very high SP resistant - quintuple or sextuple mutant			3	amplified
2019-GL-CRC-130_S107	SAMN43090923		Gia Lai	2019	198534	198534	0.993135	5036090396	0.059168925	8620054201	wild type (ART-sensitive)	in vitro CQ-resistant	high PYR resistant - quadruple mutant IRNL	CQ-resistant	PPQ sensitive crt	CQ-resistant CVIET	high SULPH resistant - double triple or quadruple mutant	missing V592 - WT	wild type (ART-sensitive)	C580Y validated ART-resistant	ART-resistant	KEL1-founder populations with crt N326S and K13 C580Y	KEL1 lineage	PPQ-sensitive and ART-resistant (C580Y)	PPQ-sensitive and ART-resistant (C580Y)	KEL1 with C580Y and crt N326S mutations	ART unvalidated mutations only	ART sensitive - wildtype	ART sensitive - wildtype	ART sensitive - wildtype	ART non-K13 unvalidated mutations	NFSND	very high SP resistant - quintuple or sextuple mutant			1	single
2019-GL-CRC-133_S88	SAMN43090924		Gia Lai	2019	276342	276342	0.996414	6442551146	0.065492322	1045774966	wild type (ART-sensitive)	in vitro CQ-resistant	high PYR resistant - quadruple mutant IRNL	CQ-resistant	PPQ sensitive crt	CQ-resistant CVIET	high SULPH resistant - double triple or quadruple mutant	missing V592 - WT	wild type (ART-sensitive)	C580Y validated ART-resistant	ART-resistant	KEL1-founder populations with crt N326S and K13 C580Y	KEL1 lineage	PPQ-sensitive and ART-resistant (C580Y)	PPQ-sensitive and ART-resistant (C580Y)	KEL1 with C580Y and crt N326S mutations	ART unvalidated mutations only	ART sensitive - wildtype	ART sensitive - wildtype	ART sensitive - wildtype	ART non-K13 unvalidated mutations	NFSND	very high SP resistant - quintuple or sextuple mutant			1	single
2019-GL-CRC-147_S12	SAMN43090925		Gia Lai	2019	272844	272844	0.992274	7231069286	0.042908762	9424661247	wild type (ART-sensitive)	in vitro CQ-resistant	high PYR resistant - quadruple mutant IRNL	CQ-resistant	PPQ sensitive crt	CQ-resistant CVIET	high SULPH resistant - double triple or quadruple mutant	missing V592 - WT	wild type (ART-sensitive)	C580Y validated ART-resistant	ART-resistant	KEL1-founder populations with crt N326S and K13 C580Y	KEL1 lineage	PPQ-sensitive and ART-resistant (C580Y)	PPQ-sensitive and ART-resistant (C580Y)	KEL1 with C580Y and crt N326S mutations	ART unvalidated mutations only	ART sensitive - wildtype	ART sensitive - wildtype	ART sensitive - wildtype	ART non-K13 unvalidated mutations	NFSND	very high SP resistant - quintuple or sextuple mutant			3	amplified
2019-GL-CRC-148_S24	SAMN43090926		Gia Lai	2019	332936	332936	0.997534	8718447328	0.056458898	1050803975	wild type (ART-sensitive)	in vitro CQ-resistant	high PYR resistant - quadruple mutant IRNL	CQ-resistant	PPQ sensitive crt	CQ-resistant CVIET	high SULPH resistant - double triple or quadruple mutant	missing V592 - WT	wild type (ART-sensitive)	C580Y validated ART-resistant	ART-resistant	KEL1-founder populations with crt N326S and K13 C580Y	KEL1 lineage	PPQ-sensitive and ART-resistant (C580Y)	PPQ-sensitive and ART-resistant (C580Y)	KEL1 with C580Y and crt N326S mutations	ART unvalidated mutations only	ART sensitive - wildtype	ART sensitive - wildtype	ART sensitive - wildtype	ART non-K13 unvalidated mutations	NFSND	very high SP resistant - quintuple or sextuple mutant			3	amplified
2019-GL-CRC-29_S82	SAMN43090927		Gia Lai	2019	181596	181596	0.976943	4208696354	0.066847335	7896296296	wild type (ART-sensitive)	in vitro CQ-resistant	high PYR resistant - quadruple mutant IRNL	CQ-resistant	PPQ sensitive crt	CQ-resistant CVIET	high SULPH resistant - double triple or quadruple mutant	missing V592 - WT	wild type (ART-sensitive)	C580Y validated ART-resistant	ART-resistant	KEL1-founder populations with crt N326S and K13 C580Y	KEL1 lineage	PPQ-sensitive and ART-resistant (C580Y)	PPQ-sensitive and ART-resistant (C580Y)	KEL1 with C580Y and crt N326S mutations	ART unvalidated mutations only	ART sensitive - wildtype	ART sensitive - wildtype	ART sensitive - wildtype	ART non-K13 unvalidated mutations	NFSND	very high SP resistant - quintuple or sextuple mutant			1	single
2019-GL-CRC-35_S136	SAMN43090928		Gia Lai	2019	234022	234022	0.979233	569485934	0.044263776	9219918699	wild type (ART-sensitive)	in vitro CQ-resistant	high PYR resistant - quadruple mutant IRNL	CQ-resistant	PPQ sensitive crt	CQ-resistant CVIET	high SULPH resistant - double triple or quadruple mutant	missing V592 - WT	wild type (ART-sensitive)	C580Y validated ART-resistant	ART-resistant	KEL1-founder populations with crt N326S and K13 C580Y	KEL1 lineage	PPQ-sensitive and ART-resistant (C580Y)	PPQ-sensitive and ART-resistant (C580Y)	KEL1 with C580Y and crt N326S mutations	ART unvalidated mutations only	ART non-K13 unvalidated mutations	ART sensitive - wildtype	ART sensitive - wildtype	ART non-K13 unvalidated mutations	NFSND	very high SP resistant - quintuple or sextuple mutant			1	single
2019-GL-CRC-70_S142	SAMN43090929		Gia Lai	2019	313118	313118	0.877327	5509532613	0.061427281	8800903342	wild type (ART-sensitive)	in vitro CQ-resistant	high PYR resistant - quadruple mutant IRNL	CQ-resistant	PPQ sensitive crt	CQ-resistant CVIET	high SULPH resistant - double triple or quadruple mutant	missing V592 - WT	wild type (ART-sensitive)	C580Y validated ART-resistant	ART-resistant	KEL1-founder populations with crt N326S and K13 C580Y	KEL1 lineage	PPQ-sensitive and ART-resistant (C580Y)	PPQ-sensitive and ART-resistant (C580Y)	KEL1 with C580Y and crt N326S mutations	ART unvalidated mutations only	ART non-K13 unvalidated mutations	ART sensitive - wildtype	ART sensitive - wildtype	ART non-K13 unvalidated mutations	NFSND	very high SP resistant - quintuple or sextuple mutant	amplified	single	2	single
2019-GL-CRC94_S30	SAMN43090930		Gia Lai	2019	381726	381726	0.995423	9292192643	0.059620596	1012926829	wild type (ART-sensitive)	in vitro CQ-resistant	high PYR resistant - quadruple mutant IRNL	CQ-resistant	PPQ sensitive crt	CQ-resistant CVIET	high SULPH resistant - double triple or quadruple mutant	missing V592 - WT	wild type (ART-sensitive)	C580Y validated ART-resistant	ART-resistant	KEL1-founder populations with crt N326S and K13 C580Y	KEL1 lineage	PPQ-sensitive and ART-resistant (C580Y)	PPQ-sensitive and ART-resistant (C580Y)	KEL1 with C580Y and crt N326S mutations	ART unvalidated mutations only	ART sensitive - wildtype	ART sensitive - wildtype	ART sensitive - wildtype	ART non-K13 unvalidated mutations	NFSND	very high SP resistant - quintuple or sextuple mutant	amplified	single	4	amplified
2019-GL-KRP-231_S65	SAMN43090931		Gia Lai	2019	293606	293606	0.988304	8189896745	0.058717254	1032413014	wild type (ART-sensitive)	in vitro CQ-resistant	high PYR resistant - quadruple mutant IRNL	CQ-resistant	PPQ sensitive crt	CQ-resistant CVIET	high SULPH resistant - double triple or quadruple mutant	missing V592 - WT	wild type (ART-sensitive)	C580Y validated ART-resistant	ART-resistant	KEL1-founder populations with crt N326S and K13 C580Y	KEL1 lineage	PPQ-sensitive and ART-resistant (C580Y)	PPQ-sensitive and ART-resistant (C580Y)	KEL1 with C580Y and crt N326S mutations	ART unvalidated mutations only	ART non-K13 unvalidated mutations	ART sensitive - wildtype	ART sensitive - wildtype	ART non-K13 unvalidated mutations	NFSND	very high SP resistant - quintuple or sextuple mutant			3	amplified
2019-GL-KRP-234_S135	SAMN43090932		Gia Lai	2019	195802	195802	0.988366	5595286284	0.062330623	8424209575	wild type (ART-sensitive)	in vitro CQ-resistant	high PYR resistant - quadruple mutant IRNL	CQ-resistant	PPQ sensitive crt	CQ-resistant CVIET	high SULPH resistant - double triple or quadruple mutant	missing V592 - WT	wild type (ART-sensitive)	C580Y validated ART-resistant	ART-resistant	KEL1-founder populations with crt N326S and K13 C580Y	KEL1 lineage	PPQ-sensitive and ART-resistant (C580Y)	PPQ-sensitive and ART-resistant (C580Y)	KEL1 with C580Y and crt N326S mutations	ART unvalidated mutations only	ART sensitive - wildtype	ART sensitive - wildtype	ART sensitive - wildtype	ART non-K13 unvalidated mutations	NFSND	very high SP resistant - quintuple or sextuple mutant			1	single
2019-GL-KRP-236_S141	SAMN43090933		Gia Lai	2019	107346	107346	0.996134	2934918004	0.062330623	6857497742	wild type (ART-sensitive)	in vitro CQ-resistant	high PYR resistant - quadruple mutant IRNL	CQ-resistant	PPQ sensitive crt	CQ-resistant CVIET	high SULPH resistant - double triple or quadruple mutant	missing V592 - WT	wild type (ART-sensitive)	C580Y validated ART-resistant	ART-resistant	KEL1-founder populations with crt N326S and K13 C580Y	KEL1 lineage	PPQ-sensitive and ART-resistant (C580Y)	PPQ-sensitive and ART-resistant (C580Y)	KEL1 with C580Y and crt N326S mutations	ART unvalidated mutations only	ART sensitive - wildtype	ART sensitive - wildtype	ART sensitive - wildtype	ART non-K13 unvalidated mutations	NFSND	very high SP resistant - quintuple or sextuple mutant			2	single
2019-GL-KRP-245_S29	SAMN43090934		Gia Lai	2019	322562	322562	0.983116	8202959572	0.053748871	1073785005	wild type (ART-sensitive)	in vitro CQ-resistant	high PYR resistant - quadruple mutant IRNL	CQ-resistant	PPQ sensitive crt	CQ-resistant CVIET	high SULPH resistant - double triple or quadruple mutant	missing V592 - WT	wild type (ART-sensitive)	C580Y validated ART-resistant	ART-resistant	KEL1-founder populations with crt N326S and K13 C580Y	KEL1 lineage	PPQ-sensitive and ART-resistant (C580Y)	PPQ-sensitive and ART-resistant (C580Y)	KEL1 with C580Y and crt N326S mutations	ART unvalidated mutations only	ART sensitive - wildtype	ART sensitive - wildtype	ART sensitive - wildtype	ART non-K13 unvalidated mutations	NFSND	very high SP resistant - quintuple or sextuple mutant			3	amplified
2019-GL-KRP-266_S53	SAMN43090935		Gia Lai	2019	426534	426534	0.99616	1038296357	0.028003613	1285576141	wild type (ART-sensitive)	in vitro CQ-resistant	high PYR resistant - quadruple mutant IRNL	CQ-resistant	PPQ sensitive crt	CQ-resistant CVIET	high SULPH resistant - double triple or quadruple mutant	missing V592 - WT	wild type (ART-sensitive)	C580Y validated ART-resistant	ART-resistant	KEL1-founder populations with crt N326S and K13 C580Y	KEL1 lineage	PPQ-sensitive and ART-resistant (C580Y)	PPQ-sensitive and ART-resistant (C580Y)	KEL1 with C580Y and crt N326S mutations	ART unvalidated mutations only	ART sensitive - wildtype	ART sensitive - wildtype	ART sensitive - wildtype	ART non-K13 unvalidated mutations	NFSND	very high SP resistant - quintuple or sextuple mutant			3	amplified
2019-GL-KRP-292_S138	SAMN43090936		Gia Lai	2019	295066	295066	0.985715	622079552	0.058717254	9583107498	wild type (ART-sensitive)	in vitro CQ-resistant	high PYR resistant - quadruple mutant IRNL	CQ-resistant	PPQ sensitive crt	CQ-resistant CVIET	high SULPH resistant - double triple or quadruple mutant	missing V592 - WT	wild type (ART-sensitive)	C580Y validated ART-resistant	ART-resistant	KEL1-founder populations with crt N326S and K13 C580Y	KEL1 lineage	PPQ-sensitive and ART-resistant (C580Y)	PPQ-sensitive and ART-resistant (C580Y)	KEL1 with C580Y and crt N326S mutations	ART unvalidated mutations only	ART non-K13 unvalidated mutations	ART sensitive - wildtype	ART sensitive - wildtype	ART non-K13 unvalidated mutations	NFSND	very high SP resistant - quintuple or sextuple mutant			1	single
2020-B-GL-CRC-02_S92	SAMN43090937		Gia Lai	2020	249920	249920	0.997879	6137978756	0.046522132	9099954833	wild type (ART-sensitive)	in vitro CQ-resistant	high PYR resistant - quadruple mutant IRNL	CQ-resistant	PPQ sensitive crt	CQ-resistant CVIET	high SULPH resistant - double triple or quadruple mutant	missing V592 - WT	wild type (ART-sensitive)	C580Y validated ART-resistant	ART-resistant	KEL1-founder populations with crt N326S and K13 C580Y	KEL1 lineage	PPQ-sensitive and ART-resistant (C580Y)	PPQ-sensitive and ART-resistant (C580Y)	KEL1 with C580Y and crt N326S mutations	ART unvalidated mutations only	ART sensitive - wildtype	ART sensitive - wildtype	ART sensitive - wildtype	ART non-K13 unvalidated mutations	NFSND	very high SP resistant - quintuple or sextuple mutant			1	single
2020-B-GL-CRC-14_S43	SAMN43090938		Gia Lai	2020	229340	229340	0.997092	6548983601	0.065943993	9194534779	wild type (ART-sensitive)	in vitro CQ-resistant	high PYR resistant - quadruple mutant IRNL	CQ-resistant	PPQ sensitive crt	CQ-resistant CVIET	high SULPH resistant - double triple or quadruple mutant	missing V592 - WT	wild type (ART-sensitive)	C580Y validated ART-resistant	ART-resistant	KEL1-founder populations with crt N326S and K13 C580Y	KEL1 lineage	PPQ-sensitive and ART-resistant (C580Y)	PPQ-sensitive and ART-resistant (C580Y)	KEL1 with C580Y and crt N326S mutations	ART unvalidated mutations only	ART sensitive - wildtype	ART sensitive - wildtype	ART sensitive - wildtype	ART non-K13 unvalidated mutations	NFSND	very high SP resistant - quintuple or sextuple mutant			3	amplified
2020-B-GL-CRC-17_S7	SAMN43090939		Gia Lai	2020	269242	269242	0.997597	639224153	0.042457091	9780894309	wild type (ART-sensitive)	in vitro CQ-resistant	high PYR resistant - quadruple mutant IRNL	CQ-resistant	PPQ sensitive crt	CQ-resistant CVIET	high SULPH resistant - double triple or quadruple mutant	missing V592 - WT	wild type (ART-sensitive)	C580Y validated ART-resistant	ART-resistant	KEL1-founder populations with crt N326S and K13 C580Y	KEL1 lineage	PPQ-sensitive and ART-resistant (C580Y)	PPQ-sensitive and ART-resistant (C580Y)	KEL1 with C580Y and crt N326S mutations	ART unvalidated mutations only	ART sensitive - wildtype	ART sensitive - wildtype	ART sensitive - wildtype	ART non-K13 unvalidated mutations	NFSND	very high SP resistant - quintuple or sextuple mutant			2	single
2020-B-GL-CRC-18_S90	SAMN43090940		Gia Lai	2020	253432	253432	0.999309	5620473312	0.086720867	1076147245	wild type (ART-sensitive)	in vitro CQ-resistant	high PYR resistant - quadruple mutant IRNL	CQ-resistant	PPQ sensitive crt	CQ-resistant CVIET	high SULPH resistant - double triple or quadruple mutant	missing V592 - WT	wild type (ART-sensitive)	C580Y validated ART-resistant	ART-resistant	KEL1-founder populations with crt N326S and K13 C580Y	KEL1 lineage	PPQ-sensitive and ART-resistant (C580Y)	PPQ-sensitive and ART-resistant (C580Y)	KEL1 with C580Y and crt N326S mutations	ART unvalidated mutations only	ART sensitive - wildtype	ART sensitive - wildtype	ART sensitive - wildtype	ART non-K13 unvalidated mutations	NFSND	very high SP resistant - quintuple or sextuple mutant			2	single
2020-B-GL-CRC-20_S66	SAMN43090941		Gia Lai	2020	292040	292040	0.954164	6412739582	0.081300813	8886946703	wild type (ART-sensitive)	in vitro CQ-resistant	high PYR resistant - quadruple mutant IRNL	CQ-resistant	PPQ sensitive crt	CQ-resistant CVIET	high SULPH resistant - double triple or quadruple mutant	missing V592 - WT	wild type (ART-sensitive)	C580Y validated ART-resistant	ART-resistant	KEL1-founder populations with crt N326S and K13 C580Y	KEL1 lineage	PPQ-sensitive and ART-resistant (C580Y)	PPQ-sensitive and ART-resistant (C580Y)	KEL1 with C580Y and crt N326S mutations	ART unvalidated mutations only	ART sensitive - wildtype	ART sensitive - wildtype	ART sensitive - wildtype	ART non-K13 unvalidated mutations	NFSND	very high SP resistant - quintuple or sextuple mutant			1	single
2020-B-GL-CRC-23_S30	SAMN43090942		Gia Lai	2020	371504	371504	0.999171	7854082337	0.065492322	1012958446	wild type (ART-sensitive)	in vitro CQ-resistant	high PYR resistant - quadruple mutant IRNL	CQ-resistant	PPQ sensitive crt	CQ-resistant CVIET	high SULPH resistant - double triple or quadruple mutant	missing V592 - WT	wild type (ART-sensitive)	C580Y validated ART-resistant	ART-resistant	KEL1-founder populations with crt N326S and K13 C580Y	KEL1 lineage	PPQ-sensitive and ART-resistant (C580Y)	PPQ-sensitive and ART-resistant (C580Y)	KEL1 with C580Y and crt N326S mutations	ART unvalidated mutations only	ART non-K13 unvalidated mutations	ART sensitive - wildtype	ART sensitive - wildtype	ART non-K13 unvalidated mutations	NFSND	very high SP resistant - quintuple or sextuple mutant			1	single
2020-B-GL-CRC-25_S18	SAMN43090943		Gia Lai	2020	270052	270052	0.998123	6463409478	0.067750678	8769376694	wild type (ART-sensitive)	in vitro CQ-resistant	high PYR resistant - quadruple mutant IRNL	CQ-resistant	PPQ sensitive crt	CQ-resistant CVIET	high SULPH resistant - double triple or quadruple mutant	missing V592 - WT	wild type (ART-sensitive)	C580Y validated ART-resistant	ART-resistant	KEL1-founder populations with crt N326S and K13 C580Y	KEL1 lineage	PPQ-sensitive and ART-resistant (C580Y)	PPQ-sensitive and ART-resistant (C580Y)	KEL1 with C580Y and crt N326S mutations	ART unvalidated mutations only	ART non-K13 unvalidated mutations	ART sensitive - wildtype	ART sensitive - wildtype	ART non-K13 unvalidated mutations	NFSND	very high SP resistant - quintuple or sextuple mutant			1	single
2020-B-GL-CRC-26_S6	SAMN43090944		Gia Lai	2020	285238	285238	0.998212	6113792868	0.08401084	9524345077	wild type (ART-sensitive)	in vitro CQ-resistant	high PYR resistant - quadruple mutant IRNL	CQ-resistant	PPQ sensitive crt	CQ-resistant CVIET	high SULPH resistant - double triple or quadruple mutant	missing V592 - WT	wild type (ART-sensitive)	C580Y validated ART-resistant	ART-resistant	KEL1-founder populations with crt N326S and K13 C580Y	KEL1 lineage	PPQ-sensitive and ART-resistant (C580Y)	PPQ-sensitive and ART-resistant (C580Y)	KEL1 with C580Y and crt N326S mutations	ART unvalidated mutations only	ART non-K13 unvalidated mutations	ART sensitive - wildtype	ART sensitive - wildtype	ART non-K13 unvalidated mutations	NFSND	very high SP resistant - quintuple or sextuple mutant			1	single
2020-B-GL-CRC-29_S77	SAMN43090945		Gia Lai	2020	325716	325716	0.998486	8711267055	0.052845528	1098265583	wild type (ART-sensitive)	in vitro CQ-resistant	high PYR resistant - quadruple mutant IRNL	CQ-resistant	PPQ sensitive crt	CQ-resistant CVIET	high SULPH resistant - double triple or quadruple mutant	missing V592 - WT	wild type (ART-sensitive)	C580Y validated ART-resistant	ART-resistant	KEL1-founder populations with crt N326S and K13 C580Y	KEL1 lineage	PPQ-sensitive and ART-resistant (C580Y)	PPQ-sensitive and ART-resistant (C580Y)	KEL1 with C580Y and crt N326S mutations	ART unvalidated mutations only	ART sensitive - wildtype	ART sensitive - wildtype	ART sensitive - wildtype	ART non-K13 unvalidated mutations	NFSND	very high SP resistant - quintuple or sextuple mutant			3	amplified
2020-B-GL-KRP-05_S17	SAMN43090946		Gia Lai	2020	185724	185724	0.999537	5343631394	0.077235772	9273848238	wild type (ART-sensitive)	in vitro CQ-resistant	high PYR resistant - quadruple mutant IRNL	CQ-resistant	PPQ sensitive crt	CQ-resistant CVIET	high SULPH resistant - double triple or quadruple mutant	missing V592 - WT	wild type (ART-sensitive)	C580Y validated ART-resistant	ART-resistant	KEL1-founder populations with crt N326S and K13 C580Y	KEL1 lineage	PPQ-sensitive and ART-resistant (C580Y)	PPQ-sensitive and ART-resistant (C580Y)	KEL1 with C580Y and crt N326S mutations	ART unvalidated mutations only	ART sensitive - wildtype	ART sensitive - wildtype	ART sensitive - wildtype	ART non-K13 unvalidated mutations	NFSND	very high SP resistant - quintuple or sextuple mutant			1	single
2020-B-GL-KRP-07_S88	SAMN43090947		Gia Lai	2020	247016	247016	0.9993	547374813	0.094399277	9969512195	wild type (ART-sensitive)	in vitro CQ-resistant	high PYR resistant - quadruple mutant IRNL	CQ-resistant	PPQ sensitive crt	CQ-resistant CVIET	high SULPH resistant - double triple or quadruple mutant	missing V592 - WT	wild type (ART-sensitive)	C580Y validated ART-resistant	ART-resistant	KEL1-founder populations with crt N326S and K13 C580Y	KEL1 lineage	PPQ-sensitive and ART-resistant (C580Y)	PPQ-sensitive and ART-resistant (C580Y)	KEL1 with C580Y and crt N326S mutations	ART unvalidated mutations only	ART sensitive - wildtype	ART sensitive - wildtype	ART sensitive - wildtype	ART non-K13 unvalidated mutations	NFSND	very high SP resistant - quintuple or sextuple mutant			1	single
2020-B-GL-KRP-09_S64	SAMN43090948		Gia Lai	2020	329272	329272	0.999162	8322176051	0.037940379	1123414634	wild type (ART-sensitive)	in vitro CQ-resistant	high PYR resistant - quadruple mutant IRNL	CQ-resistant	PPQ sensitive crt	CQ-resistant CVIET	high SULPH resistant - double triple or quadruple mutant	missing V592 - WT	wild type (ART-sensitive)	C580Y validated ART-resistant	ART-resistant	KEL1-founder populations with crt N326S and K13 C580Y	KEL1 lineage	PPQ-sensitive and ART-resistant (C580Y)	PPQ-sensitive and ART-resistant (C580Y)	KEL1 with C580Y and crt N326S mutations	ART unvalidated mutations only	ART sensitive - wildtype	ART sensitive - wildtype	ART sensitive - wildtype	ART non-K13 unvalidated mutations	NFSND	very high SP resistant - quintuple or sextuple mutant			1	single
2020-B-GL-KRP-24_S86	SAMN43090949		Gia Lai	2020	304624	304624	0.998191	6766987245	0.064588979	9268879855	wild type (ART-sensitive)	in vitro CQ-resistant	high PYR resistant - quadruple mutant IRNL	CQ-resistant	PPQ sensitive crt	CQ-resistant CVIET	high SULPH resistant - double triple or quadruple mutant	missing V592 - WT	wild type (ART-sensitive)	C580Y validated ART-resistant	ART-resistant	KEL1-founder populations with crt N326S and K13 C580Y	KEL1 lineage	PPQ-sensitive and ART-resistant (C580Y)	PPQ-sensitive and ART-resistant (C580Y)	KEL1 with C580Y and crt N326S mutations	ART unvalidated mutations only	ART sensitive - wildtype	ART sensitive - wildtype	ART sensitive - wildtype	ART non-K13 unvalidated mutations	NFSND	very high SP resistant - quintuple or sextuple mutant			2	single
2020-B-GL-KRP-27_S50	SAMN43090950		Gia Lai	2020	456682	456682	0.999074	1090250211	0.056458898	1205144535	wild type (ART-sensitive)	in vitro CQ-resistant	high PYR resistant - quadruple mutant IRNL	CQ-resistant	PPQ sensitive crt	CQ-resistant CVIET	high SULPH resistant - double triple or quadruple mutant	missing V592 - WT	wild type (ART-sensitive)	C580Y validated ART-resistant	ART-resistant	KEL1-founder populations with crt N326S and K13 C580Y	KEL1 lineage	PPQ-sensitive and ART-resistant (C580Y)	PPQ-sensitive and ART-resistant (C580Y)	KEL1 with C580Y and crt N326S mutations	ART unvalidated mutations only	ART sensitive - wildtype	ART sensitive - wildtype	ART sensitive - wildtype	ART non-K13 unvalidated mutations	NFSND	very high SP resistant - quintuple or sextuple mutant			1	single
2020-B-GL-KRP-29_S26	SAMN43090951		Gia Lai	2020	91394	91394	0.960205	2041951321	0.104336043	5560704607	wild type (ART-sensitive)	in vitro CQ-resistant	high PYR resistant - quadruple mutant IRNL	CQ-resistant	PPQ sensitive crt	CQ-resistant CVIET	high SULPH resistant - double triple or quadruple mutant	missing V592 - WT	wild type (ART-sensitive)	C580Y validated ART-resistant	ART-resistant	KEL1-founder populations with crt N326S and K13 C580Y	KEL1 lineage	PPQ-sensitive and ART-resistant (C580Y)	PPQ-sensitive and ART-resistant (C580Y)	KEL1 with C580Y and crt N326S mutations	ART unvalidated mutations only	ART sensitive - wildtype	ART sensitive - wildtype	ART sensitive - wildtype	ART non-K13 unvalidated mutations	NFSND	very high SP resistant - quintuple or sextuple mutant			2	single
2020-B-GL-KRP-32_S85	SAMN43090952		Gia Lai	2020	327530	327530	0.998644	6103296298	0.075429088	8978726287	wild type (ART-sensitive)	in vitro CQ-resistant	high PYR resistant - quadruple mutant IRNL	CQ-resistant	PPQ sensitive crt	CQ-resistant CVIET	high SULPH resistant - double triple or quadruple mutant	missing V592 - WT	wild type (ART-sensitive)	C580Y validated ART-resistant	ART-resistant	KEL1-founder populations with crt N326S and K13 C580Y	KEL1 lineage	PPQ-sensitive and ART-resistant (C580Y)	PPQ-sensitive and ART-resistant (C580Y)	KEL1 with C580Y and crt N326S mutations	ART unvalidated mutations only	ART non-K13 unvalidated mutations	ART sensitive - wildtype	ART sensitive - wildtype	ART non-K13 unvalidated mutations	NFSND	very high SP resistant - quintuple or sextuple mutant			1	single
2020-GL-KR-004_S57	SAMN43090953		Gia Lai	2020	450726	450726	0.999306	1354608506	0.051038844	130696477	wild type (ART-sensitive)	in vitro CQ-resistant	high PYR resistant - quadruple mutant IRNL	CQ-resistant	PPQ sensitive crt	CQ-resistant CVIET	high SULPH resistant - double triple or quadruple mutant	missing V592 - WT	wild type (ART-sensitive)	C580Y validated ART-resistant	ART-resistant	KEL1-founder populations with crt N326S and K13 C580Y	KEL1 lineage	PPQ-sensitive and ART-resistant (C580Y)	PPQ-sensitive and ART-resistant (C580Y)	KEL1 with C580Y and crt N326S mutations	ART unvalidated mutations only	ART sensitive - wildtype	ART sensitive - wildtype	ART sensitive - wildtype	ART non-K13 unvalidated mutations	NFSND	very high SP resistant - quintuple or sextuple mutant			4	amplified
2020-GL-KR-007_S93	SAMN43090954		Gia Lai	2020	254442	254442	0.996066	6029081522	0.051038844	9046341463	wild type (ART-sensitive)	in vitro CQ-resistant	high PYR resistant - quadruple mutant IRNL	CQ-resistant	PPQ sensitive crt	CQ-resistant CVIET	high SULPH resistant - double triple or quadruple mutant	missing V592 - WT	wild type (ART-sensitive)	C580Y validated ART-resistant	ART-resistant	KEL1-founder populations with crt N326S and K13 C580Y	KEL1 lineage	PPQ-sensitive and ART-resistant (C580Y)	PPQ-sensitive and ART-resistant (C580Y)	KEL1 with C580Y and crt N326S mutations	ART unvalidated mutations only	ART sensitive - wildtype	ART sensitive - wildtype	ART sensitive - wildtype	ART non-K13 unvalidated mutations	NFSND	very high SP resistant - quintuple or sextuple mutant			2	single
2020-GL-KR-031_S58	SAMN43090955		Gia Lai	2020	239128	239128	0.999348	6473693021	0.052393857	100004065	wild type (ART-sensitive)	in vitro CQ-resistant	high PYR resistant - quadruple mutant IRNL	CQ-resistant	PPQ sensitive crt	CQ-resistant CVIET	high SULPH resistant - double triple or quadruple mutant	missing V592 - WT	wild type (ART-sensitive)	C580Y validated ART-resistant	ART-resistant	KEL1-founder populations with crt N326S and K13 C580Y	KEL1 lineage	PPQ-sensitive and ART-resistant (C580Y)	PPQ-sensitive and ART-resistant (C580Y)	KEL1 with C580Y and crt N326S mutations	ART unvalidated mutations only	ART sensitive - wildtype	ART sensitive - wildtype	ART sensitive - wildtype	ART non-K13 unvalidated mutations	NFSND	very high SP resistant - quintuple or sextuple mutant			3	amplified
2020-GL-KR-059_S23	SAMN43090956		Gia Lai	2020	232608	232608	0.987468	5804111965	0.071815718	7490018067	wild type (ART-sensitive)	in vitro CQ-resistant	high PYR resistant - quadruple mutant IRNL	CQ-resistant	PPQ sensitive crt	CQ-resistant CVIET	high SULPH resistant - double triple or quadruple mutant	missing V592 - WT	wild type (ART-sensitive)	C580Y validated ART-resistant	ART-resistant	KEL1-founder populations with crt N326S and K13 C580Y	KEL1 lineage	PPQ-sensitive and ART-resistant (C580Y)	PPQ-sensitive and ART-resistant (C580Y)	KEL1 with C580Y and crt N326S mutations	ART unvalidated mutations only	ART sensitive - wildtype	ART sensitive - wildtype	ART sensitive - wildtype	ART non-K13 unvalidated mutations	NFSND	very high SP resistant - quintuple or sextuple mutant			2	single
2020-GL-KR-068_S36	SAMN43090957		Gia Lai	2020	259730	259730	0.99814	6866293794	0.062330623	9176919603	wild type (ART-sensitive)	in vitro CQ-resistant	high PYR resistant - quadruple mutant IRNL	CQ-resistant	PPQ sensitive crt	CQ-resistant CVIET	high SULPH resistant - double triple or quadruple mutant	missing V592 - WT	wild type (ART-sensitive)	C580Y validated ART-resistant	ART-resistant	KEL1-founder populations with crt N326S and K13 C580Y	KEL1 lineage	PPQ-sensitive and ART-resistant (C580Y)	PPQ-sensitive and ART-resistant (C580Y)	KEL1 with C580Y and crt N326S mutations	ART unvalidated mutations only	ART sensitive - wildtype	ART sensitive - wildtype	ART sensitive - wildtype	ART non-K13 unvalidated mutations	NFSND	very high SP resistant - quintuple or sextuple mutant			1	single
2020-GL-KR-070_S60	SAMN43090958		Gia Lai	2020	171026	171026	0.999409	4814671644	0.066847335	8249728997	wild type (ART-sensitive)	in vitro CQ-resistant	high PYR resistant - quadruple mutant IRNL	CQ-resistant	PPQ sensitive crt	CQ-resistant CVIET	high SULPH resistant - double triple or quadruple mutant	missing V592 - WT	wild type (ART-sensitive)	C580Y validated ART-resistant	ART-resistant	KEL1-founder populations with crt N326S and K13 C580Y	KEL1 lineage	PPQ-sensitive and ART-resistant (C580Y)	PPQ-sensitive and ART-resistant (C580Y)	KEL1 with C580Y and crt N326S mutations	ART unvalidated mutations only	ART sensitive - wildtype	ART sensitive - wildtype	ART sensitive - wildtype	ART non-K13 unvalidated mutations	NFSND	very high SP resistant - quintuple or sextuple mutant			2	single
2020-GL-KR-088_S140	SAMN43090959		Gia Lai	2020	374084	374084	0.997787	1095957987	0.052845528	1226910569	wild type (ART-sensitive)	in vitro CQ-resistant	high PYR resistant - quadruple mutant IRNL	CQ-resistant	PPQ sensitive crt	CQ-resistant CVIET	high SULPH resistant - double triple or quadruple mutant	missing V592 - WT	wild type (ART-sensitive)	C580Y validated ART-resistant	ART-resistant	KEL1-founder populations with crt N326S and K13 C580Y	KEL1 lineage	PPQ-sensitive and ART-resistant (C580Y)	PPQ-sensitive and ART-resistant (C580Y)	KEL1 with C580Y and crt N326S mutations	ART unvalidated mutations only	ART sensitive - wildtype	ART sensitive - wildtype	ART sensitive - wildtype	ART non-K13 unvalidated mutations	NFSND	very high SP resistant - quintuple or sextuple mutant			1	single
Pf-2019-GL-KRP-283_S23	SAMN43090960		Gia Lai	2019	903258	903258	0.994309	2222868747	0.048328817	1935252936	wild type (ART-sensitive)	in vitro CQ-resistant	high PYR resistant - quadruple mutant IRNL	CQ-resistant	PPQ sensitive crt	CQ-resistant CVIET	high SULPH resistant - double triple or quadruple mutant	missing V592 - WT	wild type (ART-sensitive)	C580Y validated ART-resistant	ART-resistant	KEL1-founder populations with crt N326S and K13 C580Y	KEL1 lineage	PPQ-sensitive and ART-resistant (C580Y)	PPQ-sensitive and ART-resistant (C580Y)	KEL1 with C580Y and crt N326S mutations	ART unvalidated mutations only	ART non-K13 unvalidated mutations	ART sensitive - wildtype	ART sensitive - wildtype	ART non-K13 unvalidated mutations	NFSND	very high SP resistant - quintuple or sextuple mutant			5	single
2019-GL-CRC-118_S101	SAMN43090961		Gia Lai	2019	156488	156488	0.807832	2948027051	0.070912376	7055916893	mixed - unvalidated mutations	in vitro CQ-resistant	high PYR resistant - quadruple mutant IRNL	CQ-resistant	PPQ sensitive crt	CQ-resistant CVIET	high SULPH resistant - double triple or quadruple mutant	missing V592 - WT	wild type (ART-sensitive)	C580Y validated ART-resistant	ART-resistant	KEL1-founder populations with crt N326S and K13 C580Y	KEL1 lineage	PPQ-sensitive and ART-resistant (C580Y)	PPQ-sensitive and ART-resistant (C580Y)	KEL1 with C580Y and crt N326S mutations	ART unvalidated mutations only	ART sensitive - wildtype	ART sensitive - wildtype	ART sensitive - wildtype	ART non-K13 unvalidated mutations	NFSND	very high SP resistant - quintuple or sextuple mutant			2	single
2019-GL-KRP-326_S131	SAMN43090962		Gia Lai	2019	168844	168844	0.985869	4413301038	0.081300813	7718473351	wild type (ART-sensitive)	in vitro CQ-resistant	high PYR resistant - quadruple mutant IRNL	CQ-resistant	PPQ sensitive crt	CQ-resistant CVIET	high SULPH resistant - double triple or quadruple mutant	missing V592 - WT	wild type (ART-sensitive)	C580Y validated ART-resistant	ART-resistant	KEL1-founder populations with crt N326S and K13 C580Y	KEL1 lineage	PPQ-sensitive and ART-resistant (C580Y)	PPQ-sensitive and ART-resistant (C580Y)	KEL1 with C580Y and crt N326S mutations	ART unvalidated mutations only	ART non-K13 unvalidated mutations	ART sensitive - wildtype	ART sensitive - wildtype	ART non-K13 unvalidated mutations	NFSND	very high SP resistant - quintuple or sextuple mutant			2	single
2019-GL-KRP-295_S144	SAMN43090963		Gia Lai	2019	47758	47758	0.909272	111064486	0.124661247	4128093948	wild type (ART-sensitive)	in vitro CQ-resistant	high PYR resistant - quadruple mutant IRNL	CQ-resistant	missing data - PPQ-sensitive	CQ-resistant CVIET	SULPH resistant - incomplete with mutant	missing V592 - WT	wild type (ART-sensitive)	C580Y validated ART-resistant	ART-resistant	KEL1-founder populations with crt N326S and K13 C580Y	KEL1 lineage	PPQ-sensitive and ART-resistant (C580Y)	PPQ-sensitive and ART-resistant (C580Y)	KEL1 with C580Y and crt N326S mutations	ART unvalidated mutations only	ART sensitive - wildtype	ART sensitive - wildtype	ART sensitive - wildtype	ART non-K13 unvalidated mutations	NFSND	high SP resistant	NA	NA	NA	NA
2020-B-GL-CRC-21_S54	SAMN43090964		Gia Lai	2020	220766	220766	0.999017	4866430381	0.078139115	7847470641	wild type (ART-sensitive)	in vitro CQ-resistant	high PYR resistant - quadruple mutant IRNL	CQ-resistant	PPQ sensitive crt	CQ-resistant CVIET	high SULPH resistant - double triple or quadruple mutant	mixed V592A - WT	wild type (ART-sensitive)	C580Y validated ART-resistant	ART-resistant	KEL1-founder populations with crt N326S and K13 C580Y	KEL1 lineage	PPQ-sensitive and ART-resistant (C580Y)	PPQ-sensitive and ART-resistant (C580Y)	KEL1 with C580Y and crt N326S mutations	ART unvalidated mutations only	ART non-K13 unvalidated mutations	ART sensitive - wildtype	ART sensitive - wildtype	ART non-K13 unvalidated mutations	NFSND	very high SP resistant - quintuple or sextuple mutant			1	single
Pf-2019-GL-KRP-289_S71	SAMN43090965		Gia Lai	2019	2045766	2045766	0.990292	4862029776	0.031165312	2715189702	wild type (ART-sensitive)	in vitro CQ-resistant	high PYR resistant - quadruple mutant IRNL	CQ-resistant	PPQ sensitive crt	CQ-resistant CVIET	high SULPH resistant - double triple or quadruple mutant	mixed V592A - WT	wild type (ART-sensitive)	C580Y validated ART-resistant	ART-resistant	KEL1-founder populations with crt N326S and K13 C580Y	KEL1 lineage	PPQ-sensitive and ART-resistant (C580Y)	PPQ-sensitive and ART-resistant (C580Y)	KEL1 with C580Y and crt N326S mutations	ART unvalidated mutations only	ART non-K13 unvalidated mutations	ART sensitive - wildtype	ART sensitive - wildtype	ART non-K13 unvalidated mutations	NFSND	very high SP resistant - quintuple or sextuple mutant	NA	NA	NA	NA
2019-BP-PL-006_S2	SAMN43090966		Binh Phuoc	2019	317368	317368	0.974285	8882525962	0.05736224	1052154472	wild type (ART-sensitive)	in vitro CQ-resistant	high PYR resistant - triple mutant IRNI	CQ sensitive - wildtype	PPQ sensitive crt	CQ-resistant CVIET	high SULPH resistant - double triple or quadruple mutant	WT	wild type (ART-sensitive)	C580Y validated ART-resistant	ART-resistant	KEL1-founder populations with crt N326S and K13 C580Y	KEL1 lineage	PPQ-sensitive and ART-resistant (C580Y)	PPQ-sensitive and ART-resistant (C580Y)	KEL1 with C580Y and crt N326S mutations	ART unvalidated mutations only	ART sensitive - wildtype	ART sensitive - wildtype	ART sensitive - wildtype	ART non-K13 unvalidated mutations	NYSND	very high SP resistant - quintuple or sextuple mutant			3	amplified
2019-GL-CRC-119_S117	SAMN43090967		Gia Lai	2019	172068	172068	0.98045	4473431847	0.036585366	7606368564	wild type (ART-sensitive)	in vitro CQ-resistant	high PYR resistant - quadruple mutant IRNL	CQ-resistant	PPQ sensitive crt	CQ-resistant CVIET	high SULPH resistant - double triple or quadruple mutant	WT	wild type (ART-sensitive)	C580Y validated ART-resistant	ART-resistant	KEL1-founder populations with crt N326S and K13 C580Y	KEL1 lineage	PPQ-sensitive and ART-resistant (C580Y)	PPQ-sensitive and ART-resistant (C580Y)	KEL1 with C580Y and crt N326S mutations	ART unvalidated mutations only	ART sensitive - wildtype	ART sensitive - wildtype	ART sensitive - wildtype	ART non-K13 unvalidated mutations	NFSND	very high SP resistant - quintuple or sextuple mutant			2	single
2019-GL-CRC-33_S52	SAMN43090968		Gia Lai	2019	301644	301644	0.981614	7821409567	0.035682023	1013360434	wild type (ART-sensitive)	in vitro CQ-resistant	high PYR resistant - quadruple mutant IRNL	CQ-resistant	PPQ sensitive crt	CQ-resistant CVIET	high SULPH resistant - double triple or quadruple mutant	WT	wild type (ART-sensitive)	C580Y validated ART-resistant	ART-resistant	KEL1-founder populations with crt N326S and K13 C580Y	KEL1 lineage	PPQ-sensitive and ART-resistant (C580Y)	PPQ-sensitive and ART-resistant (C580Y)	KEL1 with C580Y and crt N326S mutations	ART unvalidated mutations only	ART sensitive - wildtype	ART sensitive - wildtype	ART sensitive - wildtype	ART non-K13 unvalidated mutations	NFSND	very high SP resistant - quintuple or sextuple mutant			3	amplified
2019-GL-CRC-89_S23	SAMN43090969		Gia Lai	2019	290928	290928	0.996937	795343881	0.043360434	1006882061	wild type (ART-sensitive)	in vitro CQ-resistant	high PYR resistant - quadruple mutant IRNL	CQ-resistant	PPQ sensitive crt	CQ-resistant CVIET	high SULPH resistant - double triple or quadruple mutant	WT	wild type (ART-sensitive)	C580Y validated ART-resistant	ART-resistant	KEL1-founder populations with crt N326S and K13 C580Y	KEL1 lineage	PPQ-sensitive and ART-resistant (C580Y)	PPQ-sensitive and ART-resistant (C580Y)	KEL1 with C580Y and crt N326S mutations	ART unvalidated mutations only	ART sensitive - wildtype	ART sensitive - wildtype	ART sensitive - wildtype	ART non-K13 unvalidated mutations	NFSND	very high SP resistant - quintuple or sextuple mutant			3	amplified
2020-GL-KR-003_S45	SAMN43090970		Gia Lai	2020	819042	819042	0.999663	2348242819	0.043360434	225770551	wild type (ART-sensitive)	in vitro CQ-resistant	high PYR resistant - quadruple mutant IRNL	CQ-resistant	PPQ sensitive crt	CQ-resistant CVIET	high SULPH resistant - double triple or quadruple mutant	WT	wild type (ART-sensitive)	C580Y validated ART-resistant	ART-resistant	KEL1-founder populations with crt N326S and K13 C580Y	KEL1 lineage	PPQ-sensitive and ART-resistant (C580Y)	PPQ-sensitive and ART-resistant (C580Y)	KEL1 with C580Y and crt N326S mutations	ART unvalidated mutations only	ART non-K13 unvalidated mutations	ART sensitive - wildtype	ART sensitive - wildtype	ART non-K13 unvalidated mutations	NFSND	very high SP resistant - quintuple or sextuple mutant			7	single
2018-KT-AK-06_S45	SAMN43090971		Kon Tum	2018	290840	290840	0.995884	7421311053	0.047877145	1037646793	validated mutation (ART-resistant)	in vitro CQ-resistant	high PYR resistant - triple mutant IRNI	CQ-resistant	PPQ sensitive crt	CQ-resistant CVIET	high SULPH resistant - double triple or quadruple mutant	WT	wild type (ART-sensitive)	C580Y validated ART-resistant	ART-resistant	KEL1-founder populations with crt N326S and K13 C580Y	KEL1 lineage	PPQ-sensitive and ART-resistant (C580Y)	PPQ-sensitive and ART-resistant (C580Y)	KEL1 with C580Y and crt N326S mutations	associated_nonK13_ART-R	ART sensitive - wildtype	ART sensitive - wildtype	ART sensitive - wildtype	ART non-K13 unvalidated mutations	NFSND	very high SP resistant - quintuple or sextuple mutant			1	single
2018-KT-AK-14_S81	SAMN43090972		Kon Tum	2018	256336	256336	0.953506	5834606462	0.051490515	9232429991	mixed - unvalidated mutations	in vitro CQ-resistant	high PYR resistant - triple mutant IRNI	CQ-resistant	PPQ sensitive crt	CQ-resistant CVIET	high SULPH resistant - double triple or quadruple mutant	WT	wild type (ART-sensitive)	C580Y validated ART-resistant	ART-resistant	KEL1-founder populations with crt N326S and K13 C580Y	KEL1 lineage	PPQ-sensitive and ART-resistant (C580Y)	PPQ-sensitive and ART-resistant (C580Y)	KEL1 with C580Y and crt N326S mutations	associated_nonK13_ART-R	ART non-K13 unvalidated mutations	ART sensitive - wildtype	ART sensitive - wildtype	ART non-K13 unvalidated mutations	NFSND	very high SP resistant - quintuple or sextuple mutant			2	single
2019-GL-CRC-70_S18	SAMN43090973		Gia Lai	2019	438414	438414	0.981424	1196837578	0.065492322	1165158085	wild type (ART-sensitive)	in vitro CQ-resistant	high PYR resistant - quadruple mutant IRNL	CQ-resistant	PPQ-resistant crt	CQ-resistant CVIET	high SULPH resistant - double triple or quadruple mutant	missing V592 - WT	S183G (in vitro ART-R)	C580Y validated ART-resistant	ART-resistant	KEL1-founder populations with crt N326S and K13 C580Y	KEL1 lineage	PPQ and ART-resistant (C580Y)	PPQ and ART-resistant (C580Y)	KEL1 with C580Y and crt N326S mutations	ART unvalidated mutations only	ART sensitive - wildtype	S183G (background marker linked with coronin SNPs in vitro ART-R)	ART sensitive - wildtype	ART non-K13 unvalidated mutations	NFSND	very high SP resistant - quintuple or sextuple mutant	amplified	single	4	amplified
2020-B-GL-KRP-36_S49	SAMN43090974		Gia Lai	2020	379464	379464	0.998024	8589888005	0.066395664	1130126468	wild type (ART-sensitive)	in vitro CQ-resistant	high PYR resistant - quadruple mutant IRNL	CQ-resistant	PPQ-resistant crt	CQ-resistant CVIET	high SULPH resistant - double triple or quadruple mutant	missing V592 - WT	S183G (in vitro ART-R)	C580Y validated ART-resistant	ART-resistant	KEL1-founder populations with crt N326S and K13 C580Y	KEL1 lineage	PPQ and ART-resistant (C580Y)	PPQ and ART-resistant (C580Y)	KEL1 with C580Y and crt N326S mutations	ART unvalidated mutations only	ART sensitive - wildtype	S183G (background marker linked with coronin SNPs in vitro ART-R)	ART sensitive - wildtype	ART non-K13 unvalidated mutations	NFSND	very high SP resistant - quintuple or sextuple mutant			1	single
2020-B-GL-KRP-37_S37	SAMN43090975		Gia Lai	2020	221578	221578	0.997306	5933643986	0.079494128	8717028004	wild type (ART-sensitive)	in vitro CQ-resistant	high PYR resistant - quadruple mutant IRNL	CQ-resistant	PPQ-resistant crt	CQ-resistant CVIET	high SULPH resistant - double triple or quadruple mutant	missing V592 - WT	S183G (in vitro ART-R)	C580Y validated ART-resistant	ART-resistant	KEL1-founder populations with crt N326S and K13 C580Y	KEL1 lineage	PPQ and ART-resistant (C580Y)	PPQ and ART-resistant (C580Y)	KEL1 with C580Y and crt N326S mutations	ART unvalidated mutations only	ART sensitive - wildtype	S183G (background marker linked with coronin SNPs in vitro ART-R)	ART sensitive - wildtype	ART non-K13 unvalidated mutations	NFSND	very high SP resistant - quintuple or sextuple mutant			2	single
2020-B-GL-KRP-38_S25	SAMN43090976		Gia Lai	2020	637808	637808	0.999553	1514112217	0.05736224	1803870822	wild type (ART-sensitive)	in vitro CQ-resistant	high PYR resistant - quadruple mutant IRNL	CQ-resistant	PPQ-resistant crt	CQ-resistant CVIET	high SULPH resistant - double triple or quadruple mutant	missing V592 - WT	S183G (in vitro ART-R)	C580Y validated ART-resistant	ART-resistant	KEL1-founder populations with crt N326S and K13 C580Y	KEL1 lineage	PPQ and ART-resistant (C580Y)	PPQ and ART-resistant (C580Y)	KEL1 with C580Y and crt N326S mutations	ART unvalidated mutations only	ART sensitive - wildtype	S183G (background marker linked with coronin SNPs in vitro ART-R)	ART sensitive - wildtype	ART non-K13 unvalidated mutations	NFSND	very high SP resistant - quintuple or sextuple mutant			1	single
2018-BT-PT-AK-03_S77	SAMN43090977		Binh Thuan	2018	573982	573982	0.981963	1481573352	0.063233966	1262218708	wild type (ART-sensitive)	in vitro CQ-resistant	high PYR resistant - quadruple mutant IRNL	CQ-resistant	PPQ-resistant crt	CQ-resistant CVIET	high SULPH resistant - double triple or quadruple mutant	missing V592 - WT	S183G (in vitro ART-R)	C580Y validated ART-resistant	ART-resistant	KEL1-founder populations with crt N326S and K13 C580Y	KEL1 lineage	PPQ and ART-resistant (C580Y)	PPQ and ART-resistant (C580Y)	KEL1 with C580Y and crt N326S mutations	ART unvalidated mutations only	ART sensitive - wildtype	S183G (background marker linked with coronin SNPs in vitro ART-R)	ART sensitive - wildtype	ART non-K13 unvalidated mutations	NFSND	very high SP resistant - quintuple or sextuple mutant	single	single	4	amplified
2018-BT-PT-AK-04_S134	SAMN43090978		Binh Thuan	2018	284660	284660	0.958607	7029370695	0.065492322	1017886179	wild type (ART-sensitive)	in vitro CQ-resistant	high PYR resistant - quadruple mutant IRNL	CQ-resistant	PPQ-resistant crt	CQ-resistant CVIET	high SULPH resistant - double triple or quadruple mutant	missing V592 - WT	S183G (in vitro ART-R)	C580Y validated ART-resistant	ART-resistant	KEL1-founder populations with crt N326S and K13 C580Y	KEL1 lineage	PPQ and ART-resistant (C580Y)	PPQ and ART-resistant (C580Y)	KEL1 with C580Y and crt N326S mutations	ART unvalidated mutations only	ART sensitive - wildtype	S183G (background marker linked with coronin SNPs in vitro ART-R)	ART sensitive - wildtype	ART non-K13 unvalidated mutations	NFSND	very high SP resistant - quintuple or sextuple mutant	single	single	1	single
2018-BT-PT-CHL-01_S80	SAMN43090979		Binh Thuan	2018	196942	196942	0.941257	474296372	0.066395664	8116169828	wild type (ART-sensitive)	in vitro CQ-resistant	high PYR resistant - quadruple mutant IRNL	CQ-resistant	PPQ-resistant crt	CQ-resistant CVIET	high SULPH resistant - double triple or quadruple mutant	missing V592 - WT	S183G (in vitro ART-R)	C580Y validated ART-resistant	ART-resistant	KEL1-founder populations with crt N326S and K13 C580Y	KEL1 lineage	PPQ and ART-resistant (C580Y)	PPQ and ART-resistant (C580Y)	KEL1 with C580Y and crt N326S mutations	ART unvalidated mutations only	ART sensitive - wildtype	S183G (background marker linked with coronin SNPs in vitro ART-R)	ART sensitive - wildtype	ART non-K13 unvalidated mutations	NFSND	very high SP resistant - quintuple or sextuple mutant			1	single
2019-BP-BGM-03_S49	SAMN43090980		Binh Phuoc	2019	149638	149638	0.874851	3826154986	0.068202349	7527100271	wild type (ART-sensitive)	in vitro CQ-resistant	high PYR resistant - quadruple mutant IRNL	CQ-resistant	PPQ-resistant crt	CQ-resistant CVIET	high SULPH resistant - double triple or quadruple mutant	missing V592 - WT	S183G (in vitro ART-R)	C580Y validated ART-resistant	ART-resistant	KEL1-founder populations with crt N326S and K13 C580Y	KEL1 lineage	PPQ and ART-resistant (C580Y)	PPQ and ART-resistant (C580Y)	KEL1 with C580Y and crt N326S mutations	ART unvalidated mutations only	ART non-K13 unvalidated mutations	S183G (background marker linked with coronin SNPs in vitro ART-R)	ART sensitive - wildtype	ART non-K13 unvalidated mutations	NFSND	very high SP resistant - quintuple or sextuple mutant	single	single	2	single
2019-BP-BGM-04_S43	SAMN43090981		Binh Phuoc	2019	311682	311682	0.996814	7750918181	0.062782294	1027931346	wild type (ART-sensitive)	in vitro CQ-resistant	high PYR resistant - quadruple mutant IRNL	CQ-resistant	PPQ-resistant crt	CQ-resistant CVIET	high SULPH resistant - double triple or quadruple mutant	missing V592 - WT	S183G (in vitro ART-R)	C580Y validated ART-resistant	ART-resistant	KEL1-founder populations with crt N326S and K13 C580Y	KEL1 lineage	PPQ and ART-resistant (C580Y)	PPQ and ART-resistant (C580Y)	KEL1 with C580Y and crt N326S mutations	ART unvalidated mutations only	ART sensitive - wildtype	S183G (background marker linked with coronin SNPs in vitro ART-R)	ART sensitive - wildtype	ART non-K13 unvalidated mutations	NFSND	very high SP resistant - quintuple or sextuple mutant			2	single
2019-BP-DN-05_S123	SAMN43090982		Binh Phuoc	2019	212360	212360	0.990978	5906879102	0.070009033	9113866305	wild type (ART-sensitive)	in vitro CQ-resistant	high PYR resistant - quadruple mutant IRNL	CQ-resistant	PPQ-resistant crt	CQ-resistant CVIET	high SULPH resistant - double triple or quadruple mutant	missing V592 - WT	S183G (in vitro ART-R)	C580Y validated ART-resistant	ART-resistant	KEL1-founder populations with crt N326S and K13 C580Y	KEL1 lineage	PPQ and ART-resistant (C580Y)	PPQ and ART-resistant (C580Y)	KEL1 with C580Y and crt N326S mutations	ART unvalidated mutations only	ART sensitive - wildtype	S183G (background marker linked with coronin SNPs in vitro ART-R)	ART sensitive - wildtype	ART non-K13 unvalidated mutations	NFSND	very high SP resistant - quintuple or sextuple mutant			2	single
2019-BP-PL-005_S85	SAMN43090983		Binh Phuoc	2019	218264	218264	0.988926	6280698487	0.066847335	914530262	wild type (ART-sensitive)	in vitro CQ-resistant	high PYR resistant - quadruple mutant IRNL	CQ-resistant	PPQ-resistant crt	CQ-resistant CVIET	high SULPH resistant - double triple or quadruple mutant	missing V592 - WT	S183G (in vitro ART-R)	C580Y validated ART-resistant	ART-resistant	KEL1-founder populations with crt N326S and K13 C580Y	KEL1 lineage	PPQ and ART-resistant (C580Y)	PPQ and ART-resistant (C580Y)	KEL1 with C580Y and crt N326S mutations	ART unvalidated mutations only	ART sensitive - wildtype	S183G (background marker linked with coronin SNPs in vitro ART-R)	ART sensitive - wildtype	ART non-K13 unvalidated mutations	NFSND	very high SP resistant - quintuple or sextuple mutant			2	single
2019-BT-PT-03_S135	SAMN43090984		Binh Thuan	2019	233504	233504	0.932691	5259393953	0.066395664	9083107498	wild type (ART-sensitive)	in vitro CQ-resistant	high PYR resistant - quadruple mutant IRNL	CQ-resistant	PPQ-resistant crt	CQ-resistant CVIET	high SULPH resistant - double triple or quadruple mutant	missing V592 - WT	S183G (in vitro ART-R)	C580Y validated ART-resistant	ART-resistant	KEL1-founder populations with crt N326S and K13 C580Y	KEL1 lineage	PPQ and ART-resistant (C580Y)	PPQ and ART-resistant (C580Y)	KEL1 with C580Y and crt N326S mutations	ART unvalidated mutations only	ART sensitive - wildtype	S183G (background marker linked with coronin SNPs in vitro ART-R)	ART sensitive - wildtype	ART non-K13 unvalidated mutations	NFSND	very high SP resistant - quintuple or sextuple mutant			2	single
2019-BT-PT-09_S106	SAMN43090985		Binh Thuan	2019	249868	249868	0.983807	7192437373	0.073170732	9833559169	wild type (ART-sensitive)	in vitro CQ-resistant	high PYR resistant - quadruple mutant IRNL	CQ-resistant	PPQ-resistant crt	CQ-resistant CVIET	high SULPH resistant - double triple or quadruple mutant	missing V592 - WT	S183G (in vitro ART-R)	C580Y validated ART-resistant	ART-resistant	KEL1-founder populations with crt N326S and K13 C580Y	KEL1 lineage	PPQ and ART-resistant (C580Y)	PPQ and ART-resistant (C580Y)	KEL1 with C580Y and crt N326S mutations	ART unvalidated mutations only	ART sensitive - wildtype	S183G (background marker linked with coronin SNPs in vitro ART-R)	ART sensitive - wildtype	ART non-K13 unvalidated mutations	NFSND	very high SP resistant - quintuple or sextuple mutant	amplified	single	1	single
2019-BT-PT-11_S69	SAMN43090986		Binh Thuan	2019	155756	155756	0.988642	3600941884	0.094850949	6868925023	wild type (ART-sensitive)	in vitro CQ-resistant	high PYR resistant - quadruple mutant IRNL	CQ-resistant	PPQ-resistant crt	CQ-resistant CVIET	high SULPH resistant - double triple or quadruple mutant	missing V592 - WT	S183G (in vitro ART-R)	C580Y validated ART-resistant	ART-resistant	KEL1-founder populations with crt N326S and K13 C580Y	KEL1 lineage	PPQ and ART-resistant (C580Y)	PPQ and ART-resistant (C580Y)	KEL1 with C580Y and crt N326S mutations	ART unvalidated mutations only	ART non-K13 unvalidated mutations	S183G (background marker linked with coronin SNPs in vitro ART-R)	ART sensitive - wildtype	ART non-K13 unvalidated mutations	NFSND	very high SP resistant - quintuple or sextuple mutant			2	single
2019-BT-PT-19_S112	SAMN43090987		Binh Thuan	2019	183352	183352	0.991857	4875827741	0.047877145	8105103884	wild type (ART-sensitive)	in vitro CQ-resistant	high PYR resistant - quadruple mutant IRNL	CQ-resistant	PPQ-resistant crt	CQ-resistant CVIET	high SULPH resistant - double triple or quadruple mutant	missing V592 - WT	S183G (in vitro ART-R)	C580Y validated ART-resistant	ART-resistant	KEL1-founder populations with crt N326S and K13 C580Y	KEL1 lineage	PPQ and ART-resistant (C580Y)	PPQ and ART-resistant (C580Y)	KEL1 with C580Y and crt N326S mutations	ART unvalidated mutations only	ART sensitive - wildtype	S183G (background marker linked with coronin SNPs in vitro ART-R)	ART sensitive - wildtype	ART non-K13 unvalidated mutations	NFSND	very high SP resistant - quintuple or sextuple mutant	single	single	2	single
2019-BT-PT-27_S132	SAMN43090988		Binh Thuan	2019	268440	268440	0.877217	5159249959	0.076784101	8689385727	wild type (ART-sensitive)	in vitro CQ-resistant	high PYR resistant - quadruple mutant IRNL	CQ-resistant	PPQ-resistant crt	CQ-resistant CVIET	high SULPH resistant - double triple or quadruple mutant	missing V592 - WT	S183G (in vitro ART-R)	C580Y validated ART-resistant	ART-resistant	KEL1-founder populations with crt N326S and K13 C580Y	KEL1 lineage	PPQ and ART-resistant (C580Y)	PPQ and ART-resistant (C580Y)	KEL1 with C580Y and crt N326S mutations	ART unvalidated mutations only	ART non-K13 unvalidated mutations	S183G (background marker linked with coronin SNPs in vitro ART-R)	ART sensitive - wildtype	ART non-K13 unvalidated mutations	NFSND	very high SP resistant - quintuple or sextuple mutant			2	single
2019-BT-PT-28_S124	SAMN43090989		Binh Thuan	2019	333778	333778	0.972434	8009003748	0.046973803	1094810298	wild type (ART-sensitive)	in vitro CQ-resistant	high PYR resistant - quadruple mutant IRNL	CQ-resistant	PPQ-resistant crt	CQ-resistant CVIET	high SULPH resistant - double triple or quadruple mutant	missing V592 - WT	S183G (in vitro ART-R)	C580Y validated ART-resistant	ART-resistant	KEL1-founder populations with crt N326S and K13 C580Y	KEL1 lineage	PPQ and ART-resistant (C580Y)	PPQ and ART-resistant (C580Y)	KEL1 with C580Y and crt N326S mutations	ART unvalidated mutations only	ART sensitive - wildtype	S183G (background marker linked with coronin SNPs in vitro ART-R)	ART sensitive - wildtype	ART non-K13 unvalidated mutations	NFSND	very high SP resistant - quintuple or sextuple mutant			1	single
2019-BT-PT-30_S40	SAMN43090990		Binh Thuan	2019	247212	247212	0.992974	6171082026	0.070009033	9361472448	wild type (ART-sensitive)	in vitro CQ-resistant	high PYR resistant - quadruple mutant IRNL	CQ-resistant	PPQ-resistant crt	CQ-resistant CVIET	high SULPH resistant - double triple or quadruple mutant	missing V592 - WT	S183G (in vitro ART-R)	C580Y validated ART-resistant	ART-resistant	KEL1-founder populations with crt N326S and K13 C580Y	KEL1 lineage	PPQ and ART-resistant (C580Y)	PPQ and ART-resistant (C580Y)	KEL1 with C580Y and crt N326S mutations	ART unvalidated mutations only	ART sensitive - wildtype	S183G (background marker linked with coronin SNPs in vitro ART-R)	ART sensitive - wildtype	ART non-K13 unvalidated mutations	NFSND	very high SP resistant - quintuple or sextuple mutant			1	single
2019-BT-PT-31_S46	SAMN43090991		Binh Thuan	2019	270592	270592	0.998215	6122041094	0.06865402	9938256549	wild type (ART-sensitive)	in vitro CQ-resistant	high PYR resistant - quadruple mutant IRNL	CQ-resistant	PPQ-resistant crt	CQ-resistant CVIET	high SULPH resistant - double triple or quadruple mutant	missing V592 - WT	S183G (in vitro ART-R)	C580Y validated ART-resistant	ART-resistant	KEL1-founder populations with crt N326S and K13 C580Y	KEL1 lineage	PPQ and ART-resistant (C580Y)	PPQ and ART-resistant (C580Y)	KEL1 with C580Y and crt N326S mutations	ART unvalidated mutations only	ART sensitive - wildtype	S183G (background marker linked with coronin SNPs in vitro ART-R)	ART sensitive - wildtype	ART non-K13 unvalidated mutations	NFSND	very high SP resistant - quintuple or sextuple mutant			1	single
2019-BT-PT-32_S130	SAMN43090992		Binh Thuan	2019	283422	283422	0.989475	6945114736	0.04968383	1007411924	wild type (ART-sensitive)	in vitro CQ-resistant	high PYR resistant - quadruple mutant IRNL	CQ-resistant	PPQ-resistant crt	CQ-resistant CVIET	high SULPH resistant - double triple or quadruple mutant	missing V592 - WT	S183G (in vitro ART-R)	C580Y validated ART-resistant	ART-resistant	KEL1-founder populations with crt N326S and K13 C580Y	KEL1 lineage	PPQ and ART-resistant (C580Y)	PPQ and ART-resistant (C580Y)	KEL1 with C580Y and crt N326S mutations	ART unvalidated mutations only	ART sensitive - wildtype	S183G (background marker linked with coronin SNPs in vitro ART-R)	ART sensitive - wildtype	ART non-K13 unvalidated mutations	NFSND	very high SP resistant - quintuple or sextuple mutant			1	single
2019-BT-PT-33_S58	SAMN43090993		Binh Thuan	2019	89158	89158	0.978633	1977020281	0.090785908	5802529359	wild type (ART-sensitive)	in vitro CQ-resistant	high PYR resistant - quadruple mutant IRNL	CQ-resistant	PPQ-resistant crt	CQ-resistant CVIET	high SULPH resistant - double triple or quadruple mutant	missing V592 - WT	S183G (in vitro ART-R)	C580Y validated ART-resistant	ART-resistant	KEL1-founder populations with crt N326S and K13 C580Y	KEL1 lineage	PPQ and ART-resistant (C580Y)	PPQ and ART-resistant (C580Y)	KEL1 with C580Y and crt N326S mutations	ART unvalidated mutations only	ART sensitive - wildtype	S183G (background marker linked with coronin SNPs in vitro ART-R)	ART sensitive - wildtype	ART non-K13 unvalidated mutations	NFSND	very high SP resistant - quintuple or sextuple mutant			2	single
Pf-2019-BT-PT-29_S45	SAMN43090994		Binh Thuan	2019	362202	362202	0.930594	7718269262	0.065492322	9824706414	wild type (ART-sensitive)	in vitro CQ-resistant	high PYR resistant - quadruple mutant IRNL	CQ-resistant	PPQ-resistant crt	CQ-resistant CVIET	high SULPH resistant - double triple or quadruple mutant	missing V592 - WT	S183G (in vitro ART-R)	C580Y validated ART-resistant	ART-resistant	KEL1-founder populations with crt N326S and K13 C580Y	KEL1 lineage	PPQ and ART-resistant (C580Y)	PPQ and ART-resistant (C580Y)	KEL1 with C580Y and crt N326S mutations	ART unvalidated mutations only	ART sensitive - wildtype	S183G (background marker linked with coronin SNPs in vitro ART-R)	ART sensitive - wildtype	ART non-K13 unvalidated mutations	NFSND	very high SP resistant - quintuple or sextuple mutant			1	single
2019-GL-KRP-331_S143	SAMN43090995		Gia Lai	2019	235364	235364	0.976598	6802368339	0.048780488	9319060524	wild type (ART-sensitive)	in vitro CQ-resistant	high PYR resistant - quadruple mutant IRNL	CQ-resistant	PPQ sensitive crt	CQ-resistant CVIET	high SULPH resistant - double triple or quadruple mutant	missing V592 - WT	S183G (in vitro ART-R)	C580Y validated ART-resistant	ART-resistant	KEL1-founder populations with crt N326S and K13 C580Y	KEL1 lineage	PPQ-sensitive and ART-resistant (C580Y)	PPQ-sensitive and ART-resistant (C580Y)	KEL1 with C580Y and crt N326S mutations	ART unvalidated mutations only	ART sensitive - wildtype	S183G (background marker linked with coronin SNPs in vitro ART-R)	ART sensitive - wildtype	ART non-K13 unvalidated mutations	NFSND	very high SP resistant - quintuple or sextuple mutant			1	single
2020-GL-KR-064_S83	SAMN43090996		Gia Lai	2020	231236	231236	0.999442	6485737819	0.085365854	8635636856	wild type (ART-sensitive)	in vitro CQ-resistant	high PYR resistant - quadruple mutant IRNL	CQ-resistant	PPQ sensitive crt	CQ-resistant CVIET	high SULPH resistant - double triple or quadruple mutant	missing V592 - WT	S183G (in vitro ART-R)	C580Y validated ART-resistant	ART-resistant	KEL1-founder populations with crt N326S and K13 C580Y	KEL1 lineage	PPQ-sensitive and ART-resistant (C580Y)	PPQ-sensitive and ART-resistant (C580Y)	KEL1 with C580Y and crt N326S mutations	ART unvalidated mutations only	ART sensitive - wildtype	S183G (background marker linked with coronin SNPs in vitro ART-R)	ART sensitive - wildtype	ART non-K13 unvalidated mutations	NFSND	very high SP resistant - quintuple or sextuple mutant			1	single
2018-KT-AK-12_S69	SAMN43090997		Kon Tum	2018	324490	324490	0.97493	7665164363	0.06504065	9930352304	wild type (ART-sensitive)	in vitro CQ-resistant	high PYR resistant - triple mutant IRNI	CQ sensitive - wildtype	PPQ-resistant crt	CQ-resistant CVIET	high SULPH resistant - double triple or quadruple mutant	missing V592 - WT	S183G (in vitro ART-R)	C580Y validated ART-resistant	ART-resistant	KEL1-founder populations with crt N326S and K13 C580Y	KEL1 lineage	PPQ and ART-resistant (C580Y)	PPQ and ART-resistant (C580Y)	KEL1 with C580Y and crt N326S mutations	ART unvalidated mutations only	ART non-K13 unvalidated mutations	S183G (background marker linked with coronin SNPs in vitro ART-R)	ART sensitive - wildtype	ART non-K13 unvalidated mutations	NYSND	very high SP resistant - quintuple or sextuple mutant			2	single
2018-GL-KRP-021_S109	SAMN43090998		Gia Lai	2018	199010	199010	0.996669	4373792868	0.071815718	8787019448	unvalidated mutations	in vitro CQ-resistant	high PYR resistant - quadruple mutant IRNL	CQ-resistant	PPQ-resistant crt	CQ-resistant CVIET	high SULPH resistant - double triple or quadruple mutant	missing V592 - WT	S183G (in vitro ART-R)	C580Y validated ART-resistant	ART-resistant	KEL1-founder populations with crt N326S and K13 C580Y	KEL1 lineage	PPQ and ART-resistant (C580Y)	PPQ and ART-resistant (C580Y)	KEL1 with C580Y and crt N326S mutations	ART unvalidated mutations only	ART sensitive - wildtype	S183G (background marker linked with coronin SNPs in vitro ART-R)	ART sensitive - wildtype	ART non-K13 unvalidated mutations	NFSND	very high SP resistant - quintuple or sextuple mutant			2	single
2018-BP-PL-002_S19	SAMN43090999		Binh Phuoc	2018	195382	195382	0.999294	5238191784	0.076784101	8853076923	wild type (ART-sensitive)	in vitro CQ-resistant	high PYR resistant - quadruple mutant IRNL	CQ-resistant	PPQ-resistant crt	CQ-resistant CVIET	high SULPH resistant - double triple or quadruple mutant	missing V592 - WT	S183G (in vitro ART-R)	C580Y validated ART-resistant	ART-resistant	KEL1-founder populations with crt N326S and K13 C580Y	KEL1 lineage	PPQ and ART-resistant (C580Y)	PPQ and ART-resistant (C580Y)	KEL1 with C580Y and crt N326S mutations	ART unvalidated mutations only	ART sensitive - wildtype	S183G (background marker linked with coronin SNPs in vitro ART-R)	ART sensitive - wildtype	ART non-K13 unvalidated mutations	NFSND	very high SP resistant - quintuple or sextuple mutant			1	single
2018-GL-KRP-017_S66	SAMN43091000		Gia Lai	2018	311536	311536	0.995715	8001501415	0.053748871	1019570912	wild type (ART-sensitive)	in vitro CQ-resistant	high PYR resistant - quadruple mutant IRNL	CQ-resistant	PPQ-resistant crt	CQ-resistant CVIET	high SULPH resistant - double triple or quadruple mutant	missing V592 - WT	S183G (in vitro ART-R)	C580Y validated ART-resistant	ART-resistant	KEL1-founder populations with crt N326S and K13 C580Y	KEL1 lineage	PPQ and ART-resistant (C580Y)	PPQ and ART-resistant (C580Y)	KEL1 with C580Y and crt N326S mutations	ART unvalidated mutations only	ART sensitive - wildtype	S183G (background marker linked with coronin SNPs in vitro ART-R)	ART sensitive - wildtype	ART non-K13 unvalidated mutations	NFSND	very high SP resistant - quintuple or sextuple mutant			1	single
2019-GL-KRP-225_S113	SAMN43091001		Gia Lai	2019	197236	197236	0.91136	490394338	0.066395664	8543721771	wild type (ART-sensitive)	in vitro CQ-resistant	high PYR resistant - quadruple mutant IRNL	CQ-resistant	PPQ-resistant crt	CQ-resistant CVIET	high SULPH resistant - double triple or quadruple mutant	missing V592 - WT	S183G (in vitro ART-R)	C580Y validated ART-resistant	ART-resistant	KEL1-founder populations with crt N326S and K13 C580Y	KEL1 lineage	PPQ and ART-resistant (C580Y)	PPQ and ART-resistant (C580Y)	KEL1 with C580Y and crt N326S mutations	ART unvalidated mutations only	ART sensitive - wildtype	S183G (background marker linked with coronin SNPs in vitro ART-R)	ART sensitive - wildtype	ART non-K13 unvalidated mutations	NFSND	very high SP resistant - quintuple or sextuple mutant			2	single
2019-GL-KRP-235_S17	SAMN43091002		Gia Lai	2019	208534	208534	0.999041	6297550183	0.04968383	9675316456	wild type (ART-sensitive)	in vitro CQ-resistant	high PYR resistant - quadruple mutant IRNL	CQ-resistant	PPQ-resistant crt	CQ-resistant CVIET	high SULPH resistant - double triple or quadruple mutant	missing V592 - WT	S183G (in vitro ART-R)	C580Y validated ART-resistant	ART-resistant	KEL1-founder populations with crt N326S and K13 C580Y	KEL1 lineage	PPQ and ART-resistant (C580Y)	PPQ and ART-resistant (C580Y)	KEL1 with C580Y and crt N326S mutations	ART unvalidated mutations only	ART sensitive - wildtype	S183G (background marker linked with coronin SNPs in vitro ART-R)	ART sensitive - wildtype	ART non-K13 unvalidated mutations	NFSND	very high SP resistant - quintuple or sextuple mutant			1	single
2019-GL-KRP-254_S41	SAMN43091003		Gia Lai	2019	347400	347400	0.970075	8915788928	0.039295393	1119092141	wild type (ART-sensitive)	in vitro CQ-resistant	high PYR resistant - quadruple mutant IRNL	CQ-resistant	PPQ-resistant crt	CQ-resistant CVIET	high SULPH resistant - double triple or quadruple mutant	missing V592 - WT	S183G (in vitro ART-R)	C580Y validated ART-resistant	ART-resistant	KEL1-founder populations with crt N326S and K13 C580Y	KEL1 lineage	PPQ and ART-resistant (C580Y)	PPQ and ART-resistant (C580Y)	KEL1 with C580Y and crt N326S mutations	ART unvalidated mutations only	ART sensitive - wildtype	S183G (background marker linked with coronin SNPs in vitro ART-R)	ART sensitive - wildtype	ART non-K13 unvalidated mutations	NFSND	very high SP resistant - quintuple or sextuple mutant			1	single
2019-GL-KRP-296_S125	SAMN43091004		Gia Lai	2019	263112	263112	0.990445	6622677214	0.04561879	1000438121	wild type (ART-sensitive)	in vitro CQ-resistant	high PYR resistant - quadruple mutant IRNL	CQ-resistant	PPQ-resistant crt	CQ-resistant CVIET	high SULPH resistant - double triple or quadruple mutant	missing V592 - WT	S183G (in vitro ART-R)	C580Y validated ART-resistant	ART-resistant	KEL1-founder populations with crt N326S and K13 C580Y	KEL1 lineage	PPQ and ART-resistant (C580Y)	PPQ and ART-resistant (C580Y)	KEL1 with C580Y and crt N326S mutations	ART unvalidated mutations only	ART sensitive - wildtype	S183G (background marker linked with coronin SNPs in vitro ART-R)	ART sensitive - wildtype	ART non-K13 unvalidated mutations	NFSND	very high SP resistant - quintuple or sextuple mutant			1	single
2019-GL-KRP-309_S113	SAMN43091005		Gia Lai	2019	262824	262824	0.969238	6106480601	0.059168925	9456323397	wild type (ART-sensitive)	in vitro CQ-resistant	high PYR resistant - quadruple mutant IRNL	CQ-resistant	PPQ-resistant crt	CQ-resistant CVIET	high SULPH resistant - double triple or quadruple mutant	missing V592 - WT	S183G (in vitro ART-R)	C580Y validated ART-resistant	ART-resistant	KEL1-founder populations with crt N326S and K13 C580Y	KEL1 lineage	PPQ and ART-resistant (C580Y)	PPQ and ART-resistant (C580Y)	KEL1 with C580Y and crt N326S mutations	ART unvalidated mutations only	ART non-K13 unvalidated mutations	S183G (background marker linked with coronin SNPs in vitro ART-R)	ART sensitive - wildtype	ART non-K13 unvalidated mutations	NFSND	very high SP resistant - quintuple or sextuple mutant			1	single
2020-B-GL-KRP-06_S5	SAMN43091006		Gia Lai	2020	184300	184300	0.998812	5352049835	0.077235772	8180397471	wild type (ART-sensitive)	in vitro CQ-resistant	high PYR resistant - quadruple mutant IRNL	CQ-resistant	PPQ-resistant crt	CQ-resistant CVIET	high SULPH resistant - double triple or quadruple mutant	missing V592 - WT	S183G (in vitro ART-R)	C580Y validated ART-resistant	ART-resistant	KEL1-founder populations with crt N326S and K13 C580Y	KEL1 lineage	PPQ and ART-resistant (C580Y)	PPQ and ART-resistant (C580Y)	KEL1 with C580Y and crt N326S mutations	ART unvalidated mutations only	ART sensitive - wildtype	S183G (background marker linked with coronin SNPs in vitro ART-R)	ART sensitive - wildtype	ART non-K13 unvalidated mutations	NFSND	very high SP resistant - quintuple or sextuple mutant			2	single
2020-B-GL-KRP-13_S28	SAMN43091007		Gia Lai	2020	232086	232086	0.997798	5533775684	0.067299006	8440063234	wild type (ART-sensitive)	in vitro CQ-resistant	high PYR resistant - quadruple mutant IRNL	CQ-resistant	PPQ-resistant crt	CQ-resistant CVIET	high SULPH resistant - double triple or quadruple mutant	missing V592 - WT	S183G (in vitro ART-R)	C580Y validated ART-resistant	ART-resistant	KEL1-founder populations with crt N326S and K13 C580Y	KEL1 lineage	PPQ and ART-resistant (C580Y)	PPQ and ART-resistant (C580Y)	KEL1 with C580Y and crt N326S mutations	ART unvalidated mutations only	ART sensitive - wildtype	S183G (background marker linked with coronin SNPs in vitro ART-R)	ART sensitive - wildtype	ART non-K13 unvalidated mutations	NFSND	very high SP resistant - quintuple or sextuple mutant			2	single
2020-B-GL-KRP-14_S16	SAMN43091008		Gia Lai	2020	310142	310142	0.998036	7498696947	0.070912376	9871409214	wild type (ART-sensitive)	in vitro CQ-resistant	high PYR resistant - quadruple mutant IRNL	CQ-resistant	PPQ-resistant crt	CQ-resistant CVIET	high SULPH resistant - double triple or quadruple mutant	missing V592 - WT	S183G (in vitro ART-R)	C580Y validated ART-resistant	ART-resistant	KEL1-founder populations with crt N326S and K13 C580Y	KEL1 lineage	PPQ and ART-resistant (C580Y)	PPQ and ART-resistant (C580Y)	KEL1 with C580Y and crt N326S mutations	ART unvalidated mutations only	ART non-K13 unvalidated mutations	S183G (background marker linked with coronin SNPs in vitro ART-R)	ART sensitive - wildtype	ART non-K13 unvalidated mutations	NFSND	very high SP resistant - quintuple or sextuple mutant			2	single
2020-B-GL-KRP-15_S4	SAMN43091009		Gia Lai	2020	302072	302072	0.998891	6832015022	0.05736224	1014245709	wild type (ART-sensitive)	in vitro CQ-resistant	high PYR resistant - quadruple mutant IRNL	CQ-resistant	PPQ-resistant crt	CQ-resistant CVIET	high SULPH resistant - double triple or quadruple mutant	missing V592 - WT	S183G (in vitro ART-R)	C580Y validated ART-resistant	ART-resistant	KEL1-founder populations with crt N326S and K13 C580Y	KEL1 lineage	PPQ and ART-resistant (C580Y)	PPQ and ART-resistant (C580Y)	KEL1 with C580Y and crt N326S mutations	ART unvalidated mutations only	ART sensitive - wildtype	S183G (background marker linked with coronin SNPs in vitro ART-R)	ART sensitive - wildtype	ART non-K13 unvalidated mutations	NFSND	very high SP resistant - quintuple or sextuple mutant			2	single
2020-B-GL-KRP-16_S87	SAMN43091010		Gia Lai	2020	580702	580702	0.999158	124111441	0.058717254	1402109304	wild type (ART-sensitive)	in vitro CQ-resistant	high PYR resistant - quadruple mutant IRNL	CQ-resistant	PPQ-resistant crt	CQ-resistant CVIET	high SULPH resistant - double triple or quadruple mutant	missing V592 - WT	S183G (in vitro ART-R)	C580Y validated ART-resistant	ART-resistant	KEL1-founder populations with crt N326S and K13 C580Y	KEL1 lineage	PPQ and ART-resistant (C580Y)	PPQ and ART-resistant (C580Y)	KEL1 with C580Y and crt N326S mutations	ART unvalidated mutations only	ART sensitive - wildtype	S183G (background marker linked with coronin SNPs in vitro ART-R)	ART sensitive - wildtype	ART non-K13 unvalidated mutations	NFSND	very high SP resistant - quintuple or sextuple mutant			1	single
2020-B-GL-KRP-17_S75	SAMN43091011		Gia Lai	2020	116830	116830	0.932141	2842436336	0.08401084	6335004517	wild type (ART-sensitive)	in vitro CQ-resistant	high PYR resistant - quadruple mutant IRNL	CQ-resistant	PPQ-resistant crt	CQ-resistant CVIET	high SULPH resistant - double triple or quadruple mutant	missing V592 - WT	S183G (in vitro ART-R)	C580Y validated ART-resistant	ART-resistant	KEL1-founder populations with crt N326S and K13 C580Y	KEL1 lineage	PPQ and ART-resistant (C580Y)	PPQ and ART-resistant (C580Y)	KEL1 with C580Y and crt N326S mutations	ART unvalidated mutations only	ART sensitive - wildtype	S183G (background marker linked with coronin SNPs in vitro ART-R)	ART sensitive - wildtype	ART non-K13 unvalidated mutations	NFSND	very high SP resistant - quintuple or sextuple mutant			2	single
2020-B-GL-KRP-18_S63	SAMN43091012		Gia Lai	2020	326338	326338	0.996691	6877034354	0.082204155	9614543812	wild type (ART-sensitive)	in vitro CQ-resistant	high PYR resistant - quadruple mutant IRNL	CQ-resistant	PPQ-resistant crt	CQ-resistant CVIET	high SULPH resistant - double triple or quadruple mutant	missing V592 - WT	S183G (in vitro ART-R)	C580Y validated ART-resistant	ART-resistant	KEL1-founder populations with crt N326S and K13 C580Y	KEL1 lineage	PPQ and ART-resistant (C580Y)	PPQ and ART-resistant (C580Y)	KEL1 with C580Y and crt N326S mutations	ART unvalidated mutations only	ART sensitive - wildtype	S183G (background marker linked with coronin SNPs in vitro ART-R)	ART sensitive - wildtype	ART non-K13 unvalidated mutations	NFSND	very high SP resistant - quintuple or sextuple mutant			1	single
2020-B-GL-KRP-19_S51	SAMN43091013		Gia Lai	2020	240510	240510	0.991709	618651334	0.061427281	8864137308	wild type (ART-sensitive)	in vitro CQ-resistant	high PYR resistant - quadruple mutant IRNL	CQ-resistant	PPQ-resistant crt	CQ-resistant CVIET	high SULPH resistant - double triple or quadruple mutant	missing V592 - WT	S183G (in vitro ART-R)	C580Y validated ART-resistant	ART-resistant	KEL1-founder populations with crt N326S and K13 C580Y	KEL1 lineage	PPQ and ART-resistant (C580Y)	PPQ and ART-resistant (C580Y)	KEL1 with C580Y and crt N326S mutations	ART unvalidated mutations only	ART non-K13 unvalidated mutations	S183G (background marker linked with coronin SNPs in vitro ART-R)	ART sensitive - wildtype	ART non-K13 unvalidated mutations	NFSND	very high SP resistant - quintuple or sextuple mutant			2	single
2020-B-GL-KRP-22_S15	SAMN43091014		Gia Lai	2020	432158	432158	0.998545	1009812571	0.064588979	1170325203	wild type (ART-sensitive)	in vitro CQ-resistant	high PYR resistant - quadruple mutant IRNL	CQ-resistant	PPQ-resistant crt	CQ-resistant CVIET	high SULPH resistant - double triple or quadruple mutant	missing V592 - WT	S183G (in vitro ART-R)	C580Y validated ART-resistant	ART-resistant	KEL1-founder populations with crt N326S and K13 C580Y	KEL1 lineage	PPQ and ART-resistant (C580Y)	PPQ and ART-resistant (C580Y)	KEL1 with C580Y and crt N326S mutations	ART unvalidated mutations only	ART sensitive - wildtype	S183G (background marker linked with coronin SNPs in vitro ART-R)	ART sensitive - wildtype	ART non-K13 unvalidated mutations	NFSND	very high SP resistant - quintuple or sextuple mutant			1	single
2020-B-GL-KRP-23_S3	SAMN43091015		Gia Lai	2020	347590	347590	0.998895	6878994267	0.08762421	896300813	wild type (ART-sensitive)	in vitro CQ-resistant	high PYR resistant - quadruple mutant IRNL	CQ-resistant	PPQ-resistant crt	CQ-resistant CVIET	high SULPH resistant - double triple or quadruple mutant	missing V592 - WT	S183G (in vitro ART-R)	C580Y validated ART-resistant	ART-resistant	KEL1-founder populations with crt N326S and K13 C580Y	KEL1 lineage	PPQ and ART-resistant (C580Y)	PPQ and ART-resistant (C580Y)	KEL1 with C580Y and crt N326S mutations	ART unvalidated mutations only	ART non-K13 unvalidated mutations	S183G (background marker linked with coronin SNPs in vitro ART-R)	ART sensitive - wildtype	ART non-K13 unvalidated mutations	NFSND	very high SP resistant - quintuple or sextuple mutant			2	single
2020-B-GL-KRP-26_S62	SAMN43091016		Gia Lai	2020	225888	225888	0.995794	6123018829	0.093947606	8603794038	wild type (ART-sensitive)	in vitro CQ-resistant	high PYR resistant - quadruple mutant IRNL	CQ-resistant	PPQ-resistant crt	CQ-resistant CVIET	high SULPH resistant - double triple or quadruple mutant	missing V592 - WT	S183G (in vitro ART-R)	C580Y validated ART-resistant	ART-resistant	KEL1-founder populations with crt N326S and K13 C580Y	KEL1 lineage	PPQ and ART-resistant (C580Y)	PPQ and ART-resistant (C580Y)	KEL1 with C580Y and crt N326S mutations	ART unvalidated mutations only	ART sensitive - wildtype	S183G (background marker linked with coronin SNPs in vitro ART-R)	ART sensitive - wildtype	ART non-K13 unvalidated mutations	NFSND	very high SP resistant - quintuple or sextuple mutant			2	single
2020-B-GL-KRP-31_S2	SAMN43091017		Gia Lai	2020	224710	224710	0.998674	4687113758	0.065943993	8350813008	wild type (ART-sensitive)	in vitro CQ-resistant	high PYR resistant - quadruple mutant IRNL	CQ-resistant	PPQ-resistant crt	CQ-resistant CVIET	high SULPH resistant - double triple or quadruple mutant	missing V592 - WT	S183G (in vitro ART-R)	C580Y validated ART-resistant	ART-resistant	KEL1-founder populations with crt N326S and K13 C580Y	KEL1 lineage	PPQ and ART-resistant (C580Y)	PPQ and ART-resistant (C580Y)	KEL1 with C580Y and crt N326S mutations	ART unvalidated mutations only	ART sensitive - wildtype	S183G (background marker linked with coronin SNPs in vitro ART-R)	ART sensitive - wildtype	ART non-K13 unvalidated mutations	NFSND	very high SP resistant - quintuple or sextuple mutant			2	single
2020-B-GL-KRP-33_S73	SAMN43091018		Gia Lai	2020	303990	303990	0.999141	8196802809	0.061427281	104828365	wild type (ART-sensitive)	in vitro CQ-resistant	high PYR resistant - quadruple mutant IRNL	CQ-resistant	PPQ-resistant crt	CQ-resistant CVIET	high SULPH resistant - double triple or quadruple mutant	missing V592 - WT	S183G (in vitro ART-R)	C580Y validated ART-resistant	ART-resistant	KEL1-founder populations with crt N326S and K13 C580Y	KEL1 lineage	PPQ and ART-resistant (C580Y)	PPQ and ART-resistant (C580Y)	KEL1 with C580Y and crt N326S mutations	ART unvalidated mutations only	ART non-K13 unvalidated mutations	S183G (background marker linked with coronin SNPs in vitro ART-R)	ART sensitive - wildtype	ART non-K13 unvalidated mutations	NFSND	very high SP resistant - quintuple or sextuple mutant			1	single
2020-GL-KR-045_S82	SAMN43091019		Gia Lai	2020	302502	302502	0.999382	8653888123	0.050587173	1055230352	wild type (ART-sensitive)	in vitro CQ-resistant	high PYR resistant - quadruple mutant IRNL	CQ-resistant	PPQ-resistant crt	CQ-resistant CVIET	high SULPH resistant - double triple or quadruple mutant	missing V592 - WT	S183G (in vitro ART-R)	C580Y validated ART-resistant	ART-resistant	KEL1-founder populations with crt N326S and K13 C580Y	KEL1 lineage	PPQ and ART-resistant (C580Y)	PPQ and ART-resistant (C580Y)	KEL1 with C580Y and crt N326S mutations	ART unvalidated mutations only	ART non-K13 unvalidated mutations	S183G (background marker linked with coronin SNPs in vitro ART-R)	ART sensitive - wildtype	ART non-K13 unvalidated mutations	NFSND	very high SP resistant - quintuple or sextuple mutant			1	single
2020-GL-KR-060_S35	SAMN43091020		Gia Lai	2020	294030	294030	0.999463	7678614876	0.093947606	9451084011	wild type (ART-sensitive)	in vitro CQ-resistant	high PYR resistant - quadruple mutant IRNL	CQ-resistant	PPQ-resistant crt	CQ-resistant CVIET	high SULPH resistant - double triple or quadruple mutant	missing V592 - WT	S183G (in vitro ART-R)	C580Y validated ART-resistant	ART-resistant	KEL1-founder populations with crt N326S and K13 C580Y	KEL1 lineage	PPQ and ART-resistant (C580Y)	PPQ and ART-resistant (C580Y)	KEL1 with C580Y and crt N326S mutations	ART unvalidated mutations only	ART sensitive - wildtype	S183G (background marker linked with coronin SNPs in vitro ART-R)	ART sensitive - wildtype	ART non-K13 unvalidated mutations	NFSND	very high SP resistant - quintuple or sextuple mutant			1	single
2020-GL-KR-062_S59	SAMN43091021		Gia Lai	2020	385424	385424	0.999266	1095715539	0.088075881	1232226739	wild type (ART-sensitive)	in vitro CQ-resistant	high PYR resistant - quadruple mutant IRNL	CQ-resistant	PPQ-resistant crt	CQ-resistant CVIET	high SULPH resistant - double triple or quadruple mutant	missing V592 - WT	S183G (in vitro ART-R)	C580Y validated ART-resistant	ART-resistant	KEL1-founder populations with crt N326S and K13 C580Y	KEL1 lineage	PPQ and ART-resistant (C580Y)	PPQ and ART-resistant (C580Y)	KEL1 with C580Y and crt N326S mutations	ART unvalidated mutations only	ART sensitive - wildtype	S183G (background marker linked with coronin SNPs in vitro ART-R)	ART sensitive - wildtype	ART non-K13 unvalidated mutations	NFSND	very high SP resistant - quintuple or sextuple mutant			3	amplified
2020-GL-KR-063_S71	SAMN43091022		Gia Lai	2020	236472	236472	0.999116	6770863517	0.109304426	9217750678	wild type (ART-sensitive)	in vitro CQ-resistant	high PYR resistant - quadruple mutant IRNL	CQ-resistant	PPQ-resistant crt	CQ-resistant CVIET	high SULPH resistant - double triple or quadruple mutant	missing V592 - WT	S183G (in vitro ART-R)	C580Y validated ART-resistant	ART-resistant	KEL1-founder populations with crt N326S and K13 C580Y	KEL1 lineage	PPQ and ART-resistant (C580Y)	PPQ and ART-resistant (C580Y)	KEL1 with C580Y and crt N326S mutations	ART unvalidated mutations only	ART sensitive - wildtype	S183G (background marker linked with coronin SNPs in vitro ART-R)	ART sensitive - wildtype	ART non-K13 unvalidated mutations	NFSND	very high SP resistant - quintuple or sextuple mutant			1	single
2020-GL-KR-085_S122	SAMN43091023		Gia Lai	2020	202642	202642	0.995578	582620965	0.076784101	852131888	wild type (ART-sensitive)	in vitro CQ-resistant	high PYR resistant - quadruple mutant IRNL	CQ-resistant	PPQ-resistant crt	CQ-resistant CVIET	high SULPH resistant - double triple or quadruple mutant	missing V592 - WT	S183G (in vitro ART-R)	C580Y validated ART-resistant	ART-resistant	KEL1-founder populations with crt N326S and K13 C580Y	KEL1 lineage	PPQ and ART-resistant (C580Y)	PPQ and ART-resistant (C580Y)	KEL1 with C580Y and crt N326S mutations	ART unvalidated mutations only	ART sensitive - wildtype	S183G (background marker linked with coronin SNPs in vitro ART-R)	ART sensitive - wildtype	ART non-K13 unvalidated mutations	NFSND	very high SP resistant - quintuple or sextuple mutant			1	single
2020-GL-KR-086_S128	SAMN43091024		Gia Lai	2020	153988	153988	0.985616	4622186421	0.070009033	7508039747	wild type (ART-sensitive)	in vitro CQ-resistant	high PYR resistant - quadruple mutant IRNL	CQ-resistant	PPQ-resistant crt	CQ-resistant CVIET	high SULPH resistant - double triple or quadruple mutant	missing V592 - WT	S183G (in vitro ART-R)	C580Y validated ART-resistant	ART-resistant	KEL1-founder populations with crt N326S and K13 C580Y	KEL1 lineage	PPQ and ART-resistant (C580Y)	PPQ and ART-resistant (C580Y)	KEL1 with C580Y and crt N326S mutations	ART unvalidated mutations only	ART sensitive - wildtype	S183G (background marker linked with coronin SNPs in vitro ART-R)	ART sensitive - wildtype	ART non-K13 unvalidated mutations	NFSND	very high SP resistant - quintuple or sextuple mutant			1	single
2020-GL-KR-089_S99	SAMN43091025		Gia Lai	2020	187104	187104	0.988627	5548559175	0.069105691	8204245709	wild type (ART-sensitive)	in vitro CQ-resistant	high PYR resistant - quadruple mutant IRNL	CQ-resistant	PPQ-resistant crt	CQ-resistant CVIET	high SULPH resistant - double triple or quadruple mutant	missing V592 - WT	S183G (in vitro ART-R)	C580Y validated ART-resistant	ART-resistant	KEL1-founder populations with crt N326S and K13 C580Y	KEL1 lineage	PPQ and ART-resistant (C580Y)	PPQ and ART-resistant (C580Y)	KEL1 with C580Y and crt N326S mutations	ART unvalidated mutations only	ART non-K13 unvalidated mutations	S183G (background marker linked with coronin SNPs in vitro ART-R)	ART sensitive - wildtype	ART non-K13 unvalidated mutations	NFSND	very high SP resistant - quintuple or sextuple mutant			1	single
2020-GL-KR-021_S34	SAMN43091026		Gia Lai	2020	97454	97454	0.988887	253070145	0.090334237	5639295393	missing data - unvalidated mutations	in vitro CQ-resistant	high PYR resistant - quadruple mutant IRNL	CQ-resistant	PPQ-resistant crt	CQ-resistant CVIET	high SULPH resistant - double triple or quadruple mutant	missing V592 - WT	S183G (in vitro ART-R)	C580Y validated ART-resistant	ART-resistant	KEL1-founder populations with crt N326S and K13 C580Y	KEL1 lineage	PPQ and ART-resistant (C580Y)	PPQ and ART-resistant (C580Y)	KEL1 with C580Y and crt N326S mutations	incomplete haplotype	ART non-K13 unvalidated mutations	S183G (background marker linked with coronin SNPs in vitro ART-R)	ART sensitive - wildtype	ART non-K13 unvalidated mutations	NFSND	very high SP resistant - quintuple or sextuple mutant			2	single
2018-BP-PL-007_S55	SAMN43091027		Binh Phuoc	2018	250106	250106	0.974195	5358379183	0.074977416	8902213189	wild type (ART-sensitive)	in vitro CQ-resistant	high PYR resistant - quadruple mutant IRNL	CQ-resistant	PPQ-resistant crt	CQ-resistant CVIET	high SULPH resistant - double triple or quadruple mutant	missing V592 - WT	S183G (in vitro ART-R)	C580Y validated ART-resistant	ART-resistant	KEL1-founder populations with crt N326S and K13 C580Y	KEL1 lineage	PPQ and ART-resistant (C580Y)	PPQ and ART-resistant (C580Y)	KEL1 with C580Y and crt N326S mutations	ART unvalidated mutations only	ART sensitive - wildtype	S183G (background marker linked with coronin SNPs in vitro ART-R)	ART sensitive - wildtype	ART non-K13 unvalidated mutations	NFSND	very high SP resistant - quintuple or sextuple mutant			2	single
2020-GL-KR-066_S12	SAMN43091028		Gia Lai	2020	212344	212344	0.99619	6142939129	0.056007227	9370912376	wild type (ART-sensitive)	in vitro CQ-resistant	high PYR resistant - quadruple mutant IRNL	CQ-resistant	PPQ-resistant crt	CQ-resistant CVIET	high SULPH resistant - double triple or quadruple mutant	missing V592 - WT	S183G (in vitro ART-R)	C580Y validated ART-resistant	ART-resistant	KEL1-founder populations with crt N326S and K13 C580Y	KEL1 lineage	PPQ and ART-resistant (C580Y)	PPQ and ART-resistant (C580Y)	KEL1 with C580Y and crt N326S mutations	ART unvalidated mutations only	ART non-K13 unvalidated mutations	S183G (background marker linked with coronin SNPs in vitro ART-R)	ART sensitive - wildtype	ART non-K13 unvalidated mutations	NFSND	very high SP resistant - quintuple or sextuple mutant			1	single
2020-B-GL-KRP-20_S39	SAMN43091029		Gia Lai	2020	42544	42544	0.996686	9418719168	0.149503162	3995663957	wild type (ART-sensitive)	in vitro CQ-resistant	high PYR resistant - quadruple mutant IRNL	CQ-resistant	PPQ-resistant crt	CQ-resistant CVIET	high SULPH resistant - double triple or quadruple mutant	missing V592 - WT	S183G (in vitro ART-R)	C580Y validated ART-resistant	ART-resistant	KEL1-founder populations with crt N326S and K13 C580Y	KEL1 lineage	PPQ and ART-resistant (C580Y)	PPQ and ART-resistant (C580Y)	KEL1 with C580Y and crt N326S mutations	ART unvalidated mutations only	ART sensitive - wildtype	S183G (background marker linked with coronin SNPs in vitro ART-R)	ART sensitive - wildtype	ART non-K13 unvalidated mutations	NFSND	very high SP resistant - quintuple or sextuple mutant	NA	NA	NA	NA
2020-B-GL-KRP-30_S14	SAMN43091030		Gia Lai	2020	192658	192658	0.999481	487698443	0.083107498	1016924119	wild type (ART-sensitive)	in vitro CQ-resistant	high PYR resistant - quadruple mutant IRNL	CQ-resistant	PPQ-resistant crt	CQ-resistant CVIET	high SULPH resistant - double triple or quadruple mutant	missing V592 - WT	S183G (in vitro ART-R)	C580Y validated ART-resistant	ART-resistant	KEL1-founder populations with crt N326S and K13 C580Y	KEL1 lineage	PPQ and ART-resistant (C580Y)	PPQ and ART-resistant (C580Y)	KEL1 with C580Y and crt N326S mutations	ART unvalidated mutations only	ART non-K13 unvalidated mutations	S183G (background marker linked with coronin SNPs in vitro ART-R)	ART sensitive - wildtype	ART non-K13 unvalidated mutations	NFSND	very high SP resistant - quintuple or sextuple mutant			2	single
2019-BP-PL-003_S73	SAMN43091031		Binh Phuoc	2019	67752	67752	0.786456	1465882257	0.130532972	473635953	mixed - unvalidated mutations	in vitro CQ-resistant	high PYR resistant - quadruple mutant IRNL	CQ-resistant	PPQ-resistant crt	CQ-resistant CVIET	high SULPH resistant - double triple or quadruple mutant	missing V592 - WT	S183G (in vitro ART-R)	C580Y validated ART-resistant	ART-resistant	KEL1-founder populations with crt N326S and K13 C580Y	KEL1 lineage	PPQ and ART-resistant (C580Y)	PPQ and ART-resistant (C580Y)	KEL1 with C580Y and crt N326S mutations	ART unvalidated mutations only	ART sensitive - wildtype	S183G (background marker linked with coronin SNPs in vitro ART-R)	ART sensitive - wildtype	ART non-K13 unvalidated mutations	NFSND	very high SP resistant - quintuple or sextuple mutant	NA	NA	NA	NA
2020-B-GL-KRP-28_S38	SAMN43091032		Gia Lai	2020	311126	311126	0.998515	7376484749	0.084462511	1014408311	wild type (ART-sensitive)	in vitro CQ-resistant	high PYR resistant - quadruple mutant IRNL	CQ-resistant	PPQ-resistant crt	CQ-resistant CVIET	high SULPH resistant - double triple or quadruple mutant	mixed V592A - WT	S183G (in vitro ART-R)	C580Y validated ART-resistant	ART-resistant	KEL1-founder populations with crt N326S and K13 C580Y	KEL1 lineage	PPQ and ART-resistant (C580Y)	PPQ and ART-resistant (C580Y)	KEL1 with C580Y and crt N326S mutations	ART unvalidated mutations only	ART non-K13 unvalidated mutations	S183G (background marker linked with coronin SNPs in vitro ART-R)	ART sensitive - wildtype	ART non-K13 unvalidated mutations	NFSND	very high SP resistant - quintuple or sextuple mutant			2	single
2019-BT-PT-05_S33	SAMN43091033		Binh Thuan	2019	650496	650496	0.981159	1554389953	0.032971996	1455754291	wild type (ART-sensitive)	in vitro CQ-resistant	high PYR resistant - quadruple mutant IRNL	CQ-resistant	PPQ-resistant crt	CQ-resistant CVIET	high SULPH resistant - double triple or quadruple mutant	mixed V592A - WT	S183G (in vitro ART-R)	C580Y validated ART-resistant	ART-resistant	KEL1-founder populations with crt N326S and K13 C580Y	KEL1 lineage	PPQ and ART-resistant (C580Y)	PPQ and ART-resistant (C580Y)	KEL1 with C580Y and crt N326S mutations	ART unvalidated mutations only	ART non-K13 unvalidated mutations	S183G (background marker linked with coronin SNPs in vitro ART-R)	ART sensitive - wildtype	ART non-K13 unvalidated mutations	NFSND	very high SP resistant - quintuple or sextuple mutant			4	amplified
Pf-2019-GL-KRP-279_S59	SAMN43091034		Gia Lai	2019	1949574	1949574	0.939922	3238813386	0.046522132	2040180668	wild type (ART-sensitive)	in vitro CQ-resistant	high PYR resistant - quadruple mutant IRNL	CQ-resistant	PPQ-resistant crt	CQ-resistant CVIET	high SULPH resistant - double triple or quadruple mutant	WT	S183G (in vitro ART-R)	C580Y validated ART-resistant	ART-resistant	KEL1-founder populations with crt N326S and K13 C580Y	KEL1 lineage	PPQ and ART-resistant (C580Y)	PPQ and ART-resistant (C580Y)	KEL1 with C580Y and crt N326S mutations	ART unvalidated mutations only	ART sensitive - wildtype	S183G (background marker linked with coronin SNPs in vitro ART-R)	ART sensitive - wildtype	ART non-K13 unvalidated mutations	NFSND	very high SP resistant - quintuple or sextuple mutant			4	amplified
2018-BT-PT-AK-03_S92	SAMN43091035		Binh Thuan	2018	260530	260530	0.982743	6295071478	0.071815718	1007466125	wild type (ART-sensitive)	in vitro CQ-resistant	high PYR resistant - quadruple mutant IRNL	CQ-resistant	PPQ-resistant crt	CQ-resistant CVIET	high SULPH resistant - double triple or quadruple mutant	WT	S183G (in vitro ART-R)	C580Y validated ART-resistant	ART-resistant	KEL1-founder populations with crt N326S and K13 C580Y	KEL1 lineage	PPQ and ART-resistant (C580Y)	PPQ and ART-resistant (C580Y)	KEL1 with C580Y and crt N326S mutations	ART unvalidated mutations only	ART sensitive - wildtype	S183G (background marker linked with coronin SNPs in vitro ART-R)	ART sensitive - wildtype	ART non-K13 unvalidated mutations	NFSND	very high SP resistant - quintuple or sextuple mutant	single	single	1	single
2018-BT-PT-AK-06_S9	SAMN43091036		Binh Thuan	2018	325698	325698	0.995011	7782048353	0.060072267	1103215899	wild type (ART-sensitive)	in vitro CQ-resistant	high PYR resistant - quadruple mutant IRNL	CQ-resistant	PPQ-resistant crt	CQ-resistant CVIET	high SULPH resistant - double triple or quadruple mutant	WT	S183G (in vitro ART-R)	C580Y validated ART-resistant	ART-resistant	KEL1-founder populations with crt N326S and K13 C580Y	KEL1 lineage	PPQ and ART-resistant (C580Y)	PPQ and ART-resistant (C580Y)	KEL1 with C580Y and crt N326S mutations	ART unvalidated mutations only	ART sensitive - wildtype	S183G (background marker linked with coronin SNPs in vitro ART-R)	ART sensitive - wildtype	ART non-K13 unvalidated mutations	NFSND	very high SP resistant - quintuple or sextuple mutant	single	single	1	single
2019-BP-BGM-12_S61	SAMN43091037		Binh Phuoc	2019	162888	162888	0.988059	47573296	0.054200542	8077597109	wild type (ART-sensitive)	in vitro CQ-resistant	high PYR resistant - quadruple mutant IRNL	CQ-resistant	PPQ-resistant crt	CQ-resistant CVIET	high SULPH resistant - double triple or quadruple mutant	WT	S183G (in vitro ART-R)	C580Y validated ART-resistant	ART-resistant	KEL1-founder populations with crt N326S and K13 C580Y	KEL1 lineage	PPQ and ART-resistant (C580Y)	PPQ and ART-resistant (C580Y)	KEL1 with C580Y and crt N326S mutations	ART unvalidated mutations only	ART sensitive - wildtype	S183G (background marker linked with coronin SNPs in vitro ART-R)	ART sensitive - wildtype	ART non-K13 unvalidated mutations	NFSND	very high SP resistant - quintuple or sextuple mutant	single	single	2	single
2019-BT-PS-24_S51	SAMN43091038		Binh Thuan	2019	289270	289270	0.993231	8652295898	0.043812105	110897019	wild type (ART-sensitive)	in vitro CQ-resistant	high PYR resistant - quadruple mutant IRNL	CQ-resistant	PPQ-resistant crt	CQ-resistant CVIET	high SULPH resistant - double triple or quadruple mutant	WT	S183G (in vitro ART-R)	C580Y validated ART-resistant	ART-resistant	KEL1-founder populations with crt N326S and K13 C580Y	KEL1 lineage	PPQ and ART-resistant (C580Y)	PPQ and ART-resistant (C580Y)	KEL1 with C580Y and crt N326S mutations	ART unvalidated mutations only	ART sensitive - wildtype	S183G (background marker linked with coronin SNPs in vitro ART-R)	ART sensitive - wildtype	ART non-K13 unvalidated mutations	NFSND	very high SP resistant - quintuple or sextuple mutant	single	single	1	single
2019-BT-PT-01_S75	SAMN43091039		Binh Thuan	2019	240750	240750	0.855693	550176807	0.055555556	9410569106	wild type (ART-sensitive)	in vitro CQ-resistant	high PYR resistant - quadruple mutant IRNL	CQ-resistant	PPQ-resistant crt	CQ-resistant CVIET	high SULPH resistant - double triple or quadruple mutant	WT	S183G (in vitro ART-R)	C580Y validated ART-resistant	ART-resistant	KEL1-founder populations with crt N326S and K13 C580Y	KEL1 lineage	PPQ and ART-resistant (C580Y)	PPQ and ART-resistant (C580Y)	KEL1 with C580Y and crt N326S mutations	ART unvalidated mutations only	ART sensitive - wildtype	S183G (background marker linked with coronin SNPs in vitro ART-R)	ART sensitive - wildtype	ART non-K13 unvalidated mutations	NFSND	very high SP resistant - quintuple or sextuple mutant			2	single
2019-BT-PT-13_S81	SAMN43091040		Binh Thuan	2019	626838	626838	0.994292	1412862006	0.035230352	1431377597	wild type (ART-sensitive)	in vitro CQ-resistant	high PYR resistant - quadruple mutant IRNL	CQ-resistant	PPQ-resistant crt	CQ-resistant CVIET	high SULPH resistant - double triple or quadruple mutant	WT	S183G (in vitro ART-R)	C580Y validated ART-resistant	ART-resistant	KEL1-founder populations with crt N326S and K13 C580Y	KEL1 lineage	PPQ and ART-resistant (C580Y)	PPQ and ART-resistant (C580Y)	KEL1 with C580Y and crt N326S mutations	ART unvalidated mutations only	ART sensitive - wildtype	S183G (background marker linked with coronin SNPs in vitro ART-R)	ART sensitive - wildtype	ART non-K13 unvalidated mutations	NFSND	very high SP resistant - quintuple or sextuple mutant			3	amplified
2019-BT-PT-15_S87	SAMN43091041		Binh Thuan	2019	331404	331404	0.992483	9012689658	0.039747064	1135736224	wild type (ART-sensitive)	in vitro CQ-resistant	high PYR resistant - quadruple mutant IRNL	CQ-resistant	PPQ-resistant crt	CQ-resistant CVIET	high SULPH resistant - double triple or quadruple mutant	WT	S183G (in vitro ART-R)	C580Y validated ART-resistant	ART-resistant	KEL1-founder populations with crt N326S and K13 C580Y	KEL1 lineage	PPQ and ART-resistant (C580Y)	PPQ and ART-resistant (C580Y)	KEL1 with C580Y and crt N326S mutations	ART unvalidated mutations only	ART sensitive - wildtype	S183G (background marker linked with coronin SNPs in vitro ART-R)	ART sensitive - wildtype	ART non-K13 unvalidated mutations	NFSND	very high SP resistant - quintuple or sextuple mutant			3	amplified
2018-BP-PL-009_S79	SAMN43091042		Binh Phuoc	2018	233710	233710	0.966377	6152666844	0.066395664	8903658537	wild type (ART-sensitive)	in vitro CQ-resistant	high PYR resistant - quadruple mutant IRNL	CQ-resistant	PPQ sensitive crt	CQ-resistant CVIET	high SULPH resistant - double triple or quadruple mutant	WT	S183G (in vitro ART-R)	C580Y validated ART-resistant	ART-resistant	KEL1-founder populations with crt N326S and K13 C580Y	KEL1 lineage	PPQ-sensitive and ART-resistant (C580Y)	PPQ-sensitive and ART-resistant (C580Y)	KEL1 with C580Y and crt N326S mutations	ART unvalidated mutations only	ART non-K13 unvalidated mutations	S183G (background marker linked with coronin SNPs in vitro ART-R)	ART sensitive - wildtype	ART non-K13 unvalidated mutations	NFSND	very high SP resistant - quintuple or sextuple mutant			3	amplified
2018-GL-KRP-014_S115	SAMN43091043		Gia Lai	2018	271492	271492	0.996011	7121619632	0.059620596	1004747064	wild type (ART-sensitive)	in vitro CQ-resistant	high PYR resistant - quadruple mutant IRNL	CQ-resistant	PPQ-resistant crt	CQ-resistant CVIET	high SULPH resistant - double triple or quadruple mutant	WT	S183G (in vitro ART-R)	C580Y validated ART-resistant	ART-resistant	KEL1-founder populations with crt N326S and K13 C580Y	KEL1 lineage	PPQ and ART-resistant (C580Y)	PPQ and ART-resistant (C580Y)	KEL1 with C580Y and crt N326S mutations	ART unvalidated mutations only	ART sensitive - wildtype	S183G (background marker linked with coronin SNPs in vitro ART-R)	ART sensitive - wildtype	ART non-K13 unvalidated mutations	NFSND	very high SP resistant - quintuple or sextuple mutant			1	single
2019-GL-KRP-224_S84	SAMN43091044		Gia Lai	2019	224422	224422	0.979654	3623852421	0.052845528	6159981933	wild type (ART-sensitive)	in vitro CQ-resistant	high PYR resistant - quadruple mutant IRNL	CQ-resistant	PPQ-resistant crt	CQ-resistant CVIET	high SULPH resistant - double triple or quadruple mutant	WT	S183G (in vitro ART-R)	C580Y validated ART-resistant	ART-resistant	KEL1-founder populations with crt N326S and K13 C580Y	KEL1 lineage	PPQ and ART-resistant (C580Y)	PPQ and ART-resistant (C580Y)	KEL1 with C580Y and crt N326S mutations	ART unvalidated mutations only	ART sensitive - wildtype	S183G (background marker linked with coronin SNPs in vitro ART-R)	ART sensitive - wildtype	ART non-K13 unvalidated mutations	NFSND	very high SP resistant - quintuple or sextuple mutant			2	single
2019-GL-KRP-303_S131	SAMN43091045		Gia Lai	2019	237216	237216	0.997323	6684402323	0.046973803	1019963866	wild type (ART-sensitive)	in vitro CQ-resistant	high PYR resistant - quadruple mutant IRNL	CQ-resistant	PPQ-resistant crt	CQ-resistant CVIET	high SULPH resistant - double triple or quadruple mutant	WT	S183G (in vitro ART-R)	C580Y validated ART-resistant	ART-resistant	KEL1-founder populations with crt N326S and K13 C580Y	KEL1 lineage	PPQ and ART-resistant (C580Y)	PPQ and ART-resistant (C580Y)	KEL1 with C580Y and crt N326S mutations	ART unvalidated mutations only	ART sensitive - wildtype	S183G (background marker linked with coronin SNPs in vitro ART-R)	ART sensitive - wildtype	ART non-K13 unvalidated mutations	NFSND	very high SP resistant - quintuple or sextuple mutant			1	single
2020-B-GL-KRP-02_S53	SAMN43091046		Gia Lai	2020	240490	240490	0.997455	6628219931	0.058717254	9765130985	wild type (ART-sensitive)	in vitro CQ-resistant	high PYR resistant - quadruple mutant IRNL	CQ-resistant	PPQ-resistant crt	CQ-resistant CVIET	high SULPH resistant - double triple or quadruple mutant	WT	S183G (in vitro ART-R)	C580Y validated ART-resistant	ART-resistant	KEL1-founder populations with crt N326S and K13 C580Y	KEL1 lineage	PPQ and ART-resistant (C580Y)	PPQ and ART-resistant (C580Y)	KEL1 with C580Y and crt N326S mutations	ART unvalidated mutations only	ART non-K13 unvalidated mutations	S183G (background marker linked with coronin SNPs in vitro ART-R)	ART sensitive - wildtype	ART non-K13 unvalidated mutations	NFSND	very high SP resistant - quintuple or sextuple mutant			2	single
Pf-2019-GL-KRP-274_S47	SAMN43091047		Gia Lai	2019	1730854	1730854	0.990414	4376981097	0.039295393	2790799458	wild type (ART-sensitive)	in vitro CQ-resistant	high PYR resistant - quadruple mutant IRNL	CQ-resistant	PPQ-resistant crt	CQ-resistant CVIET	high SULPH resistant - double triple or quadruple mutant	WT	S183G (in vitro ART-R)	C580Y validated ART-resistant	ART-resistant	KEL1-founder populations with crt N326S and K13 C580Y	KEL1 lineage	PPQ and ART-resistant (C580Y)	PPQ and ART-resistant (C580Y)	KEL1 with C580Y and crt N326S mutations	ART unvalidated mutations only	ART sensitive - wildtype	S183G (background marker linked with coronin SNPs in vitro ART-R)	ART sensitive - wildtype	ART non-K13 unvalidated mutations	NFSND	very high SP resistant - quintuple or sextuple mutant	NA	NA	NA	NA
2019-BT-PT-06_S100	SAMN43091048		Binh Thuan	2019	254628	254628	0.992562	6256525488	0.054652213	9851400181	wild type (ART-sensitive)	in vitro CQ-resistant	high PYR resistant - quadruple mutant IRNL	CQ-resistant	PPQ-resistant crt	CQ-resistant CVIET	high SULPH resistant - double triple or quadruple mutant	WT	S183G (in vitro ART-R)	C580Y validated ART-resistant	ART-resistant	KEL1-founder populations with crt N326S and K13 C580Y	KEL1 lineage	PPQ and ART-resistant (C580Y)	PPQ and ART-resistant (C580Y)	KEL1 with C580Y and crt N326S mutations	ART unvalidated mutations only	ART sensitive - wildtype	S183G (background marker linked with coronin SNPs in vitro ART-R)	ART sensitive - wildtype	ART non-K13 unvalidated mutations	NFSND	very high SP resistant - quintuple or sextuple mutant			1	single
2019-BT-PT-14_S93	SAMN43091049		Binh Thuan	2019	2222116	2222116	0.996581	5710604432	0.013550136	327.5	wild type (ART-sensitive)	in vitro CQ-resistant	high PYR resistant - quadruple mutant IRNL	CQ-resistant	PPQ-resistant crt	CQ-resistant CVIET	high SULPH resistant - double triple or quadruple mutant	WT	S183G (in vitro ART-R)	C580Y validated ART-resistant	ART-resistant	KEL1-founder populations with crt N326S and K13 C580Y	KEL1 lineage	PPQ and ART-resistant (C580Y)	PPQ and ART-resistant (C580Y)	KEL1 with C580Y and crt N326S mutations	ART unvalidated mutations only	ART sensitive - wildtype	S183G (background marker linked with coronin SNPs in vitro ART-R)	ART sensitive - wildtype	ART non-K13 unvalidated mutations	NFSND	very high SP resistant - quintuple or sextuple mutant	NA	NA	NA	NA
2018-KT-AK-03_S128	SAMN43091050		Kon Tum	2018	158252	158252	0.976101	4402228494	0.062330623	7888075881	unvalidated mutations	in vitro CQ-resistant	high PYR resistant - quadruple mutant IRNL	CQ-resistant	PPQ sensitive crt	CQ-resistant CVIET	high SULPH resistant - double triple or quadruple mutant	WT	V424I (ART-sensitive)	C580Y validated ART-resistant	ART-resistant	KEL1-founder populations with crt N326S and K13 C580Y	KEL1 lineage	PPQ-sensitive and ART-resistant (C580Y)	PPQ-sensitive and ART-resistant (C580Y)	KEL1 with C580Y and crt N326S mutations	associated_nonK13_ART-R	ART sensitive - wildtype	ART non-K13 unvalidated mutations	ART sensitive - wildtype	ART non-K13 unvalidated mutations	NFSND	very high SP resistant - quintuple or sextuple mutant			2	single
2018-BP-TN-06_S88	SAMN43091051		Binh Phuoc	2018	115976	115976	0.934374	2977847503	0.109756098	6598419151	unvalidated mutations	in vitro CQ-resistant	high PYR resistant - quadruple mutant IRNL	CQ-resistant	PPQ-resistant crt	CQ-resistant CVIET	high SULPH resistant - double triple or quadruple mutant	missing V592 - WT	wild type (ART-sensitive)	C580Y validated ART-resistant	ART-resistant	KEL1-founder populations with crt N326S and K13 C580Y	KEL1 lineage	PPQ and ART-resistant (C580Y)	PPQ and ART-resistant (C580Y)	KEL1 with C580Y and crt N326S mutations	ART unvalidated mutations only	ART sensitive - wildtype	ART sensitive - wildtype	ART sensitive - wildtype	ART non-K13 unvalidated mutations	NFSND	very high SP resistant - quintuple or sextuple mutant			2	single
2020-B-GL-CRC-03_S80	SAMN43091052		Gia Lai	2020	241454	241454	0.997523	6794419359	0.075429088	914168925	wild type (ART-sensitive)	in vitro CQ-resistant	high PYR resistant - quadruple mutant IRNL	CQ-resistant	PPQ sensitive crt	CQ-resistant CVIET	high SULPH resistant - double triple or quadruple mutant	missing V592 - WT	wild type (ART-sensitive)	C580Y validated ART-resistant	ART-resistant	KEL1-founder populations with crt N326S and K13 C580Y	KEL1 lineage	PPQ-sensitive and ART-resistant (C580Y)	PPQ-sensitive and ART-resistant (C580Y)	KEL1 with C580Y and crt N326S mutations	ART unvalidated mutations only	ART sensitive - wildtype	ART sensitive - wildtype	ART sensitive - wildtype	ART non-K13 unvalidated mutations	NFSND	very high SP resistant - quintuple or sextuple mutant			1	single
2018-GL-KRP-038_S113	SAMN43091053		Gia Lai	2018	181834	181834	0.996337	539890153	0.060072267	8151942186	wild type (ART-sensitive)	in vitro CQ-resistant	high PYR resistant - quadruple mutant IRNL	CQ-resistant	PPQ sensitive crt	CQ-resistant CVIET	high SULPH resistant - double triple or quadruple mutant	missing V592 - WT	wild type (ART-sensitive)	C580Y validated ART-resistant	ART-resistant	KEL1-founder populations with crt N326S and K13 C580Y	KEL1 lineage	PPQ-sensitive and ART-resistant (C580Y)	PPQ-sensitive and ART-resistant (C580Y)	KEL1 with C580Y and crt N326S mutations	ART unvalidated mutations only	ART sensitive - wildtype	ART sensitive - wildtype	ART sensitive - wildtype	ART non-K13 unvalidated mutations	NFSND	very high SP resistant - quintuple or sextuple mutant	single	single	2	single
2018-KH-KV-026_S116	SAMN43091054		Khanh Hoa	2018	137890	137890	0.993546	417388042	0.04200542	7428816621	wild type (ART-sensitive)	in vitro CQ-resistant	high PYR resistant - quadruple mutant IRNL	CQ-resistant	PPQ sensitive crt	CQ-resistant CVIET	high SULPH resistant - double triple or quadruple mutant	missing V592 - WT	wild type (ART-sensitive)	C580Y validated ART-resistant	ART-resistant	KEL1-founder populations with crt N326S and K13 C580Y	KEL1 lineage	PPQ-sensitive and ART-resistant (C580Y)	PPQ-sensitive and ART-resistant (C580Y)	KEL1 with C580Y and crt N326S mutations	ART unvalidated mutations only	ART sensitive - wildtype	ART sensitive - wildtype	ART sensitive - wildtype	ART non-K13 unvalidated mutations	NFSND	very high SP resistant - quintuple or sextuple mutant			2	single
2020-B-GL-KRP-08_S76	SAMN43091055		Gia Lai	2020	209922	209922	0.98236	6261202021	0.071815718	9587714544	wild type (ART-sensitive)	in vitro CQ-resistant	high PYR resistant - quadruple mutant IRNL	CQ-resistant	PPQ sensitive crt	CQ-resistant CVIET	high SULPH resistant - double triple or quadruple mutant	missing V592 - WT	wild type (ART-sensitive)	C580Y validated ART-resistant	ART-resistant	KEL1-founder populations with crt N326S and K13 C580Y	KEL1 lineage	PPQ-sensitive and ART-resistant (C580Y)	PPQ-sensitive and ART-resistant (C580Y)	KEL1 with C580Y and crt N326S mutations	ART unvalidated mutations only	ART sensitive - wildtype	ART sensitive - wildtype	ART sensitive - wildtype	ART non-K13 unvalidated mutations	NFSND	very high SP resistant - quintuple or sextuple mutant			1	single
2020-B-GL-KRP-10_S52	SAMN43091056		Gia Lai	2020	288364	288364	0.998783	7633245782	0.058265583	9808988257	wild type (ART-sensitive)	in vitro CQ-resistant	high PYR resistant - quadruple mutant IRNL	CQ-resistant	PPQ sensitive crt	CQ-resistant CVIET	high SULPH resistant - double triple or quadruple mutant	missing V592 - WT	wild type (ART-sensitive)	C580Y validated ART-resistant	ART-resistant	KEL1-founder populations with crt N326S and K13 C580Y	KEL1 lineage	PPQ-sensitive and ART-resistant (C580Y)	PPQ-sensitive and ART-resistant (C580Y)	KEL1 with C580Y and crt N326S mutations	ART unvalidated mutations only	ART sensitive - wildtype	ART sensitive - wildtype	ART sensitive - wildtype	ART non-K13 unvalidated mutations	NFSND	very high SP resistant - quintuple or sextuple mutant			1	single
2020-B-GL-KRP-11_S40	SAMN43091057		Gia Lai	2020	866936	866936	0.998703	2286664667	0.044715447	2080785908	wild type (ART-sensitive)	in vitro CQ-resistant	high PYR resistant - quadruple mutant IRNL	CQ-resistant	PPQ sensitive crt	CQ-resistant CVIET	high SULPH resistant - double triple or quadruple mutant	missing V592 - WT	wild type (ART-sensitive)	C580Y validated ART-resistant	ART-resistant	KEL1-founder populations with crt N326S and K13 C580Y	KEL1 lineage	PPQ-sensitive and ART-resistant (C580Y)	PPQ-sensitive and ART-resistant (C580Y)	KEL1 with C580Y and crt N326S mutations	ART unvalidated mutations only	ART sensitive - wildtype	ART sensitive - wildtype	ART sensitive - wildtype	ART non-K13 unvalidated mutations	NFSND	very high SP resistant - quintuple or sextuple mutant			6	single
2018-BT-PL-AK-01_S89	SAMN43091058		Binh Thuan	2018	295288	295288	0.990355	713742367	0.093495935	9292457091	wild type (ART-sensitive)	in vitro CQ-resistant	high PYR resistant - quadruple mutant IRNL	CQ-resistant	PPQ sensitive crt	CQ-resistant CVIET	high SULPH resistant - double triple or quadruple mutant	missing V592 - WT	wild type (ART-sensitive)	C580Y validated ART-resistant	ART-resistant	KEL1-founder populations with crt N326S and K13 C580Y	KEL1 lineage	PPQ-sensitive and ART-resistant (C580Y)	PPQ-sensitive and ART-resistant (C580Y)	KEL1 with C580Y and crt N326S mutations	ART unvalidated mutations only	ART sensitive - wildtype	ART sensitive - wildtype	ART sensitive - wildtype	ART non-K13 unvalidated mutations	NFSND	very high SP resistant - quintuple or sextuple mutant	amplified	single	3	amplified
2018-GL-CRC-11_S25	SAMN43091059		Gia Lai	2018	192424	192424	0.997464	5324775343	0.075880759	838071364	wild type (ART-sensitive)	in vitro CQ-resistant	high PYR resistant - quadruple mutant IRNL	CQ-resistant	PPQ sensitive crt	CQ-resistant CVIET	high SULPH resistant - double triple or quadruple mutant	missing V592 - WT	wild type (ART-sensitive)	C580Y validated ART-resistant	ART-resistant	KEL1-founder populations with crt N326S and K13 C580Y	KEL1 lineage	PPQ-sensitive and ART-resistant (C580Y)	PPQ-sensitive and ART-resistant (C580Y)	KEL1 with C580Y and crt N326S mutations	ART unvalidated mutations only	ART sensitive - wildtype	ART sensitive - wildtype	ART sensitive - wildtype	ART non-K13 unvalidated mutations	NFSND	very high SP resistant - quintuple or sextuple mutant			1	single
2018-GL-KRP-004_S61	SAMN43091060		Gia Lai	2018	173158	173158	0.99866	5043780128	0.080849142	8666576332	wild type (ART-sensitive)	in vitro CQ-resistant	high PYR resistant - quadruple mutant IRNL	CQ-resistant	PPQ sensitive crt	CQ-resistant CVIET	high SULPH resistant - double triple or quadruple mutant	missing V592 - WT	wild type (ART-sensitive)	C580Y validated ART-resistant	ART-resistant	KEL1-founder populations with crt N326S and K13 C580Y	KEL1 lineage	PPQ-sensitive and ART-resistant (C580Y)	PPQ-sensitive and ART-resistant (C580Y)	KEL1 with C580Y and crt N326S mutations	ART unvalidated mutations only	ART non-K13 unvalidated mutations	ART sensitive - wildtype	ART sensitive - wildtype	ART non-K13 unvalidated mutations	NFSND	very high SP resistant - quintuple or sextuple mutant			2	single
2018-GL-KRP-007_S73	SAMN43091061		Gia Lai	2018	217310	217310	0.982546	6070709154	0.051038844	934530262	wild type (ART-sensitive)	in vitro CQ-resistant	high PYR resistant - quadruple mutant IRNL	CQ-resistant	PPQ sensitive crt	CQ-resistant CVIET	high SULPH resistant - double triple or quadruple mutant	missing V592 - WT	wild type (ART-sensitive)	C580Y validated ART-resistant	ART-resistant	KEL1-founder populations with crt N326S and K13 C580Y	KEL1 lineage	PPQ-sensitive and ART-resistant (C580Y)	PPQ-sensitive and ART-resistant (C580Y)	KEL1 with C580Y and crt N326S mutations	ART unvalidated mutations only	ART sensitive - wildtype	ART sensitive - wildtype	ART sensitive - wildtype	ART non-K13 unvalidated mutations	NFSND	very high SP resistant - quintuple or sextuple mutant			1	single
2018-GL-KRP-009_S96	SAMN43091062		Gia Lai	2018	383692	383692	0.998801	8407800098	0.050135501	1246052394	wild type (ART-sensitive)	in vitro CQ-resistant	high PYR resistant - quadruple mutant IRNL	CQ-resistant	PPQ sensitive crt	CQ-resistant CVIET	high SULPH resistant - double triple or quadruple mutant	missing V592 - WT	wild type (ART-sensitive)	C580Y validated ART-resistant	ART-resistant	KEL1-founder populations with crt N326S and K13 C580Y	KEL1 lineage	PPQ-sensitive and ART-resistant (C580Y)	PPQ-sensitive and ART-resistant (C580Y)	KEL1 with C580Y and crt N326S mutations	ART unvalidated mutations only	ART sensitive - wildtype	ART sensitive - wildtype	ART sensitive - wildtype	ART non-K13 unvalidated mutations	NFSND	very high SP resistant - quintuple or sextuple mutant			1	single
2018-GL-KRP-019_S78	SAMN43091063		Gia Lai	2018	234904	234904	0.914701	5811825993	0.046973803	885171635	wild type (ART-sensitive)	in vitro CQ-resistant	high PYR resistant - quadruple mutant IRNL	CQ-resistant	PPQ sensitive crt	CQ-resistant CVIET	high SULPH resistant - double triple or quadruple mutant	missing V592 - WT	wild type (ART-sensitive)	C580Y validated ART-resistant	ART-resistant	KEL1-founder populations with crt N326S and K13 C580Y	KEL1 lineage	PPQ-sensitive and ART-resistant (C580Y)	PPQ-sensitive and ART-resistant (C580Y)	KEL1 with C580Y and crt N326S mutations	ART unvalidated mutations only	ART sensitive - wildtype	ART sensitive - wildtype	ART sensitive - wildtype	ART non-K13 unvalidated mutations	NFSND	very high SP resistant - quintuple or sextuple mutant			1	single
2018-GL-KRP-020_S136	SAMN43091064		Gia Lai	2018	331900	331900	0.991871	8663744871	0.069557362	1013432701	wild type (ART-sensitive)	in vitro CQ-resistant	high PYR resistant - quadruple mutant IRNL	CQ-resistant	PPQ sensitive crt	CQ-resistant CVIET	high SULPH resistant - double triple or quadruple mutant	missing V592 - WT	wild type (ART-sensitive)	C580Y validated ART-resistant	ART-resistant	KEL1-founder populations with crt N326S and K13 C580Y	KEL1 lineage	PPQ-sensitive and ART-resistant (C580Y)	PPQ-sensitive and ART-resistant (C580Y)	KEL1 with C580Y and crt N326S mutations	ART unvalidated mutations only	ART sensitive - wildtype	ART sensitive - wildtype	ART sensitive - wildtype	ART non-K13 unvalidated mutations	NFSND	very high SP resistant - quintuple or sextuple mutant			1	single
2018-GL-KRP-022_S140	SAMN43091065		Gia Lai	2018	260196	260196	0.996568	6916445639	0.052393857	1032303523	wild type (ART-sensitive)	in vitro CQ-resistant	high PYR resistant - quadruple mutant IRNL	CQ-resistant	PPQ sensitive crt	CQ-resistant CVIET	high SULPH resistant - double triple or quadruple mutant	missing V592 - WT	wild type (ART-sensitive)	C580Y validated ART-resistant	ART-resistant	KEL1-founder populations with crt N326S and K13 C580Y	KEL1 lineage	PPQ-sensitive and ART-resistant (C580Y)	PPQ-sensitive and ART-resistant (C580Y)	KEL1 with C580Y and crt N326S mutations	ART unvalidated mutations only	ART sensitive - wildtype	ART sensitive - wildtype	ART sensitive - wildtype	ART non-K13 unvalidated mutations	NFSND	very high SP resistant - quintuple or sextuple mutant			1	single
2018-GL-KRP-024_S142	SAMN43091066		Gia Lai	2018	214716	214716	0.986806	479801594	0.069105691	8016802168	wild type (ART-sensitive)	in vitro CQ-resistant	high PYR resistant - quadruple mutant IRNL	CQ-resistant	PPQ sensitive crt	CQ-resistant CVIET	high SULPH resistant - double triple or quadruple mutant	missing V592 - WT	wild type (ART-sensitive)	C580Y validated ART-resistant	ART-resistant	KEL1-founder populations with crt N326S and K13 C580Y	KEL1 lineage	PPQ-sensitive and ART-resistant (C580Y)	PPQ-sensitive and ART-resistant (C580Y)	KEL1 with C580Y and crt N326S mutations	ART unvalidated mutations only	ART non-K13 unvalidated mutations	ART sensitive - wildtype	ART sensitive - wildtype	ART non-K13 unvalidated mutations	NFSND	very high SP resistant - quintuple or sextuple mutant	single	single	2	single
2018-GL-KRP-026_S2	SAMN43091067		Gia Lai	2018	208136	208136	0.997742	6259298253	0.041553749	9068157182	wild type (ART-sensitive)	in vitro CQ-resistant	high PYR resistant - quadruple mutant IRNL	CQ-resistant	PPQ sensitive crt	CQ-resistant CVIET	high SULPH resistant - double triple or quadruple mutant	missing V592 - WT	wild type (ART-sensitive)	C580Y validated ART-resistant	ART-resistant	KEL1-founder populations with crt N326S and K13 C580Y	KEL1 lineage	PPQ-sensitive and ART-resistant (C580Y)	PPQ-sensitive and ART-resistant (C580Y)	KEL1 with C580Y and crt N326S mutations	ART unvalidated mutations only	ART non-K13 unvalidated mutations	ART sensitive - wildtype	ART sensitive - wildtype	ART non-K13 unvalidated mutations	NFSND	very high SP resistant - quintuple or sextuple mutant	single	single	1	single
2018-GL-KRP-028_S101	SAMN43091068		Gia Lai	2018	401240	401240	0.995409	1126124157	0.032068654	1171463415	wild type (ART-sensitive)	in vitro CQ-resistant	high PYR resistant - quadruple mutant IRNL	CQ-resistant	PPQ sensitive crt	CQ-resistant CVIET	high SULPH resistant - double triple or quadruple mutant	missing V592 - WT	wild type (ART-sensitive)	C580Y validated ART-resistant	ART-resistant	KEL1-founder populations with crt N326S and K13 C580Y	KEL1 lineage	PPQ-sensitive and ART-resistant (C580Y)	PPQ-sensitive and ART-resistant (C580Y)	KEL1 with C580Y and crt N326S mutations	ART unvalidated mutations only	ART sensitive - wildtype	ART sensitive - wildtype	ART sensitive - wildtype	ART non-K13 unvalidated mutations	NFSND	very high SP resistant - quintuple or sextuple mutant			3	amplified
2018-GL-KRP-030_S14	SAMN43091069		Gia Lai	2018	270952	270952	0.99869	7427202347	0.039295393	102899729	wild type (ART-sensitive)	in vitro CQ-resistant	high PYR resistant - quadruple mutant IRNL	CQ-resistant	PPQ sensitive crt	CQ-resistant CVIET	high SULPH resistant - double triple or quadruple mutant	missing V592 - WT	wild type (ART-sensitive)	C580Y validated ART-resistant	ART-resistant	KEL1-founder populations with crt N326S and K13 C580Y	KEL1 lineage	PPQ-sensitive and ART-resistant (C580Y)	PPQ-sensitive and ART-resistant (C580Y)	KEL1 with C580Y and crt N326S mutations	ART unvalidated mutations only	ART non-K13 unvalidated mutations	ART sensitive - wildtype	ART sensitive - wildtype	ART non-K13 unvalidated mutations	NFSND	very high SP resistant - quintuple or sextuple mutant			1	single
2018-GL-KRP-034_S107	SAMN43091070		Gia Lai	2018	225432	225432	0.992508	6375669674	0.063233966	9084462511	wild type (ART-sensitive)	in vitro CQ-resistant	high PYR resistant - quadruple mutant IRNL	CQ-resistant	PPQ sensitive crt	CQ-resistant CVIET	high SULPH resistant - double triple or quadruple mutant	missing V592 - WT	wild type (ART-sensitive)	C580Y validated ART-resistant	ART-resistant	KEL1-founder populations with crt N326S and K13 C580Y	KEL1 lineage	PPQ-sensitive and ART-resistant (C580Y)	PPQ-sensitive and ART-resistant (C580Y)	KEL1 with C580Y and crt N326S mutations	ART unvalidated mutations only	ART sensitive - wildtype	ART sensitive - wildtype	ART sensitive - wildtype	ART non-K13 unvalidated mutations	NFSND	very high SP resistant - quintuple or sextuple mutant			1	single
2018-GL-KRP-042_S127	SAMN43091071		Gia Lai	2018	226790	226790	0.977217	6089658978	0.050135501	9164453478	wild type (ART-sensitive)	in vitro CQ-resistant	high PYR resistant - quadruple mutant IRNL	CQ-resistant	PPQ sensitive crt	CQ-resistant CVIET	high SULPH resistant - double triple or quadruple mutant	missing V592 - WT	wild type (ART-sensitive)	C580Y validated ART-resistant	ART-resistant	KEL1-founder populations with crt N326S and K13 C580Y	KEL1 lineage	PPQ-sensitive and ART-resistant (C580Y)	PPQ-sensitive and ART-resistant (C580Y)	KEL1 with C580Y and crt N326S mutations	ART unvalidated mutations only	ART sensitive - wildtype	ART sensitive - wildtype	ART sensitive - wildtype	ART non-K13 unvalidated mutations	NFSND	very high SP resistant - quintuple or sextuple mutant			3	amplified
2018-GL-KRP-047_S133	SAMN43091072		Gia Lai	2018	122118	122118	0.936185	3263796868	0.075429088	634561879	wild type (ART-sensitive)	in vitro CQ-resistant	high PYR resistant - quadruple mutant IRNL	CQ-resistant	PPQ sensitive crt	CQ-resistant CVIET	high SULPH resistant - double triple or quadruple mutant	missing V592 - WT	wild type (ART-sensitive)	C580Y validated ART-resistant	ART-resistant	KEL1-founder populations with crt N326S and K13 C580Y	KEL1 lineage	PPQ-sensitive and ART-resistant (C580Y)	PPQ-sensitive and ART-resistant (C580Y)	KEL1 with C580Y and crt N326S mutations	ART unvalidated mutations only	ART sensitive - wildtype	ART sensitive - wildtype	ART sensitive - wildtype	ART non-K13 unvalidated mutations	NFSND	very high SP resistant - quintuple or sextuple mutant			2	single
2018-GL-KRP-049_S50	SAMN43091073		Gia Lai	2018	300548	300548	0.997312	6623036606	0.057813911	9773577236	wild type (ART-sensitive)	in vitro CQ-resistant	high PYR resistant - quadruple mutant IRNL	CQ-resistant	PPQ sensitive crt	CQ-resistant CVIET	high SULPH resistant - double triple or quadruple mutant	missing V592 - WT	wild type (ART-sensitive)	C580Y validated ART-resistant	ART-resistant	KEL1-founder populations with crt N326S and K13 C580Y	KEL1 lineage	PPQ-sensitive and ART-resistant (C580Y)	PPQ-sensitive and ART-resistant (C580Y)	KEL1 with C580Y and crt N326S mutations	ART unvalidated mutations only	ART non-K13 unvalidated mutations	ART sensitive - wildtype	ART sensitive - wildtype	ART non-K13 unvalidated mutations	NFSND	very high SP resistant - quintuple or sextuple mutant	single	single	1	single
2018-GL-KRP-053_S133	SAMN43091074		Gia Lai	2018	253404	253404	0.991563	6524367213	0.032068654	1009096658	wild type (ART-sensitive)	in vitro CQ-resistant	high PYR resistant - quadruple mutant IRNL	CQ-resistant	PPQ sensitive crt	CQ-resistant CVIET	high SULPH resistant - double triple or quadruple mutant	missing V592 - WT	wild type (ART-sensitive)	C580Y validated ART-resistant	ART-resistant	KEL1-founder populations with crt N326S and K13 C580Y	KEL1 lineage	PPQ-sensitive and ART-resistant (C580Y)	PPQ-sensitive and ART-resistant (C580Y)	KEL1 with C580Y and crt N326S mutations	ART unvalidated mutations only	ART sensitive - wildtype	ART sensitive - wildtype	ART sensitive - wildtype	ART non-K13 unvalidated mutations	NFSND	very high SP resistant - quintuple or sextuple mutant			1	single
2018-GL-KRP-054_S74	SAMN43091075		Gia Lai	2018	225616	225616	0.998919	6249747419	0.054200542	9407317073	wild type (ART-sensitive)	in vitro CQ-resistant	high PYR resistant - quadruple mutant IRNL	CQ-resistant	PPQ sensitive crt	CQ-resistant CVIET	high SULPH resistant - double triple or quadruple mutant	missing V592 - WT	wild type (ART-sensitive)	C580Y validated ART-resistant	ART-resistant	KEL1-founder populations with crt N326S and K13 C580Y	KEL1 lineage	PPQ-sensitive and ART-resistant (C580Y)	PPQ-sensitive and ART-resistant (C580Y)	KEL1 with C580Y and crt N326S mutations	ART unvalidated mutations only	ART non-K13 unvalidated mutations	ART sensitive - wildtype	ART sensitive - wildtype	ART non-K13 unvalidated mutations	NFSND	very high SP resistant - quintuple or sextuple mutant			1	single
2018-GL-KRP-062_S27	SAMN43091076		Gia Lai	2018	237472	237472	0.97929	6410926033	0.041553749	9225971093	wild type (ART-sensitive)	in vitro CQ-resistant	high PYR resistant - quadruple mutant IRNL	CQ-resistant	PPQ sensitive crt	CQ-resistant CVIET	high SULPH resistant - double triple or quadruple mutant	missing V592 - WT	wild type (ART-sensitive)	C580Y validated ART-resistant	ART-resistant	KEL1-founder populations with crt N326S and K13 C580Y	KEL1 lineage	PPQ-sensitive and ART-resistant (C580Y)	PPQ-sensitive and ART-resistant (C580Y)	KEL1 with C580Y and crt N326S mutations	ART unvalidated mutations only	ART non-K13 unvalidated mutations	ART sensitive - wildtype	ART sensitive - wildtype	ART non-K13 unvalidated mutations	NFSND	very high SP resistant - quintuple or sextuple mutant			1	single
2018-GL-KRP-070_S90	SAMN43091077		Gia Lai	2018	225858	225858	0.994678	5942470705	0.047425474	937366757	wild type (ART-sensitive)	in vitro CQ-resistant	high PYR resistant - quadruple mutant IRNL	CQ-resistant	PPQ sensitive crt	CQ-resistant CVIET	high SULPH resistant - double triple or quadruple mutant	missing V592 - WT	wild type (ART-sensitive)	C580Y validated ART-resistant	ART-resistant	KEL1-founder populations with crt N326S and K13 C580Y	KEL1 lineage	PPQ-sensitive and ART-resistant (C580Y)	PPQ-sensitive and ART-resistant (C580Y)	KEL1 with C580Y and crt N326S mutations	ART unvalidated mutations only	ART non-K13 unvalidated mutations	ART sensitive - wildtype	ART sensitive - wildtype	ART non-K13 unvalidated mutations	NFSND	very high SP resistant - quintuple or sextuple mutant			1	single
2018-GL-KRP-078_S7	SAMN43091078		Gia Lai	2018	253624	253624	0.997595	6668171192	0.043360434	1051201445	wild type (ART-sensitive)	in vitro CQ-resistant	high PYR resistant - quadruple mutant IRNL	CQ-resistant	PPQ sensitive crt	CQ-resistant CVIET	high SULPH resistant - double triple or quadruple mutant	missing V592 - WT	wild type (ART-sensitive)	C580Y validated ART-resistant	ART-resistant	KEL1-founder populations with crt N326S and K13 C580Y	KEL1 lineage	PPQ-sensitive and ART-resistant (C580Y)	PPQ-sensitive and ART-resistant (C580Y)	KEL1 with C580Y and crt N326S mutations	ART unvalidated mutations only	ART non-K13 unvalidated mutations	ART sensitive - wildtype	ART sensitive - wildtype	ART non-K13 unvalidated mutations	NFSND	very high SP resistant - quintuple or sextuple mutant			1	single
2019-GL-CRC-105_S64	SAMN43091079		Gia Lai	2019	144940	144940	0.998172	4204224701	0.054200542	7865311653	wild type (ART-sensitive)	in vitro CQ-resistant	high PYR resistant - quadruple mutant IRNL	CQ-resistant	PPQ sensitive crt	CQ-resistant CVIET	high SULPH resistant - double triple or quadruple mutant	missing V592 - WT	wild type (ART-sensitive)	C580Y validated ART-resistant	ART-resistant	KEL1-founder populations with crt N326S and K13 C580Y	KEL1 lineage	PPQ-sensitive and ART-resistant (C580Y)	PPQ-sensitive and ART-resistant (C580Y)	KEL1 with C580Y and crt N326S mutations	ART unvalidated mutations only	ART sensitive - wildtype	ART sensitive - wildtype	ART sensitive - wildtype	ART non-K13 unvalidated mutations	NFSND	very high SP resistant - quintuple or sextuple mutant			2	single
2019-GL-CRC-141_S129	SAMN43091080		Gia Lai	2019	274744	274744	0.99331	6396526228	0.072267389	9749006323	wild type (ART-sensitive)	in vitro CQ-resistant	high PYR resistant - quadruple mutant IRNL	CQ-resistant	PPQ sensitive crt	CQ-resistant CVIET	high SULPH resistant - double triple or quadruple mutant	missing V592 - WT	wild type (ART-sensitive)	C580Y validated ART-resistant	ART-resistant	KEL1-founder populations with crt N326S and K13 C580Y	KEL1 lineage	PPQ-sensitive and ART-resistant (C580Y)	PPQ-sensitive and ART-resistant (C580Y)	KEL1 with C580Y and crt N326S mutations	ART unvalidated mutations only	ART sensitive - wildtype	ART sensitive - wildtype	ART sensitive - wildtype	ART non-K13 unvalidated mutations	NFSND	very high SP resistant - quintuple or sextuple mutant			1	single
2019-GL-KRP-218_S72	SAMN43091081		Gia Lai	2019	236066	236066	0.989016	679803031	0.063685637	8900813008	wild type (ART-sensitive)	in vitro CQ-resistant	high PYR resistant - quadruple mutant IRNL	CQ-resistant	PPQ sensitive crt	CQ-resistant CVIET	high SULPH resistant - double triple or quadruple mutant	missing V592 - WT	wild type (ART-sensitive)	C580Y validated ART-resistant	ART-resistant	KEL1-founder populations with crt N326S and K13 C580Y	KEL1 lineage	PPQ-sensitive and ART-resistant (C580Y)	PPQ-sensitive and ART-resistant (C580Y)	KEL1 with C580Y and crt N326S mutations	ART unvalidated mutations only	ART non-K13 unvalidated mutations	ART sensitive - wildtype	ART sensitive - wildtype	ART non-K13 unvalidated mutations	NFSND	very high SP resistant - quintuple or sextuple mutant			1	single
2019-GL-KRP-241_S100	SAMN43091082		Gia Lai	2019	111712	111712	0.961186	3098182303	0.047877145	6477822945	wild type (ART-sensitive)	in vitro CQ-resistant	high PYR resistant - quadruple mutant IRNL	CQ-resistant	PPQ sensitive crt	CQ-resistant CVIET	high SULPH resistant - double triple or quadruple mutant	missing V592 - WT	wild type (ART-sensitive)	C580Y validated ART-resistant	ART-resistant	KEL1-founder populations with crt N326S and K13 C580Y	KEL1 lineage	PPQ-sensitive and ART-resistant (C580Y)	PPQ-sensitive and ART-resistant (C580Y)	KEL1 with C580Y and crt N326S mutations	ART unvalidated mutations only	ART non-K13 unvalidated mutations	ART sensitive - wildtype	ART sensitive - wildtype	ART non-K13 unvalidated mutations	NFSND	very high SP resistant - quintuple or sextuple mutant			2	single
2019-GL-KRP-250_S119	SAMN43091083		Gia Lai	2019	192886	192886	0.998844	549267677	0.027551942	9114769648	wild type (ART-sensitive)	in vitro CQ-resistant	high PYR resistant - quadruple mutant IRNL	CQ-resistant	PPQ sensitive crt	CQ-resistant CVIET	high SULPH resistant - double triple or quadruple mutant	missing V592 - WT	wild type (ART-sensitive)	C580Y validated ART-resistant	ART-resistant	KEL1-founder populations with crt N326S and K13 C580Y	KEL1 lineage	PPQ-sensitive and ART-resistant (C580Y)	PPQ-sensitive and ART-resistant (C580Y)	KEL1 with C580Y and crt N326S mutations	ART unvalidated mutations only	ART sensitive - wildtype	ART sensitive - wildtype	ART sensitive - wildtype	ART non-K13 unvalidated mutations	NFSND	very high SP resistant - quintuple or sextuple mutant			2	single
2019-GL-KRP-252_S132	SAMN43091084		Gia Lai	2019	453650	453650	0.99752	1320530569	0.049232159	1292949413	wild type (ART-sensitive)	in vitro CQ-resistant	high PYR resistant - quadruple mutant IRNL	CQ-resistant	PPQ sensitive crt	CQ-resistant CVIET	high SULPH resistant - double triple or quadruple mutant	missing V592 - WT	wild type (ART-sensitive)	C580Y validated ART-resistant	ART-resistant	KEL1-founder populations with crt N326S and K13 C580Y	KEL1 lineage	PPQ-sensitive and ART-resistant (C580Y)	PPQ-sensitive and ART-resistant (C580Y)	KEL1 with C580Y and crt N326S mutations	ART unvalidated mutations only	ART non-K13 unvalidated mutations	ART sensitive - wildtype	ART sensitive - wildtype	ART non-K13 unvalidated mutations	NFSND	very high SP resistant - quintuple or sextuple mutant			1	single
2019-GL-KRP-262_S138	SAMN43091085		Gia Lai	2019	631768	631768	0.997858	1684704087	0.070912376	1348527552	wild type (ART-sensitive)	in vitro CQ-resistant	high PYR resistant - quadruple mutant IRNL	CQ-resistant	PPQ sensitive crt	CQ-resistant CVIET	high SULPH resistant - double triple or quadruple mutant	missing V592 - WT	wild type (ART-sensitive)	C580Y validated ART-resistant	ART-resistant	KEL1-founder populations with crt N326S and K13 C580Y	KEL1 lineage	PPQ-sensitive and ART-resistant (C580Y)	PPQ-sensitive and ART-resistant (C580Y)	KEL1 with C580Y and crt N326S mutations	ART unvalidated mutations only	ART sensitive - wildtype	ART sensitive - wildtype	ART sensitive - wildtype	ART non-K13 unvalidated mutations	NFSND	very high SP resistant - quintuple or sextuple mutant			6	single
2020-B-GL-CRC-07_S32	SAMN43091086		Gia Lai	2020	382460	382460	0.997359	1071594344	0.066395664	118236224	wild type (ART-sensitive)	in vitro CQ-resistant	high PYR resistant - quadruple mutant IRNL	CQ-resistant	PPQ sensitive crt	CQ-resistant CVIET	high SULPH resistant - double triple or quadruple mutant	missing V592 - WT	wild type (ART-sensitive)	C580Y validated ART-resistant	ART-resistant	KEL1-founder populations with crt N326S and K13 C580Y	KEL1 lineage	PPQ-sensitive and ART-resistant (C580Y)	PPQ-sensitive and ART-resistant (C580Y)	KEL1 with C580Y and crt N326S mutations	ART unvalidated mutations only	ART non-K13 unvalidated mutations	ART sensitive - wildtype	ART sensitive - wildtype	ART non-K13 unvalidated mutations	NFSND	very high SP resistant - quintuple or sextuple mutant			3	amplified
2020-B-GL-CRC-09_S8	SAMN43091087		Gia Lai	2020	79976	79976	0.969791	1903408737	0.107497742	5504878049	wild type (ART-sensitive)	in vitro CQ-resistant	high PYR resistant - quadruple mutant IRNL	CQ-resistant	PPQ sensitive crt	CQ-resistant CVIET	high SULPH resistant - double triple or quadruple mutant	missing V592 - WT	wild type (ART-sensitive)	C580Y validated ART-resistant	ART-resistant	KEL1-founder populations with crt N326S and K13 C580Y	KEL1 lineage	PPQ-sensitive and ART-resistant (C580Y)	PPQ-sensitive and ART-resistant (C580Y)	KEL1 with C580Y and crt N326S mutations	ART unvalidated mutations only	ART sensitive - wildtype	ART sensitive - wildtype	ART sensitive - wildtype	ART non-K13 unvalidated mutations	NFSND	very high SP resistant - quintuple or sextuple mutant			2	single
2020-B-GL-CRC-10_S91	SAMN43091088		Gia Lai	2020	290500	290500	0.996795	7196211131	0.052393857	9779900632	wild type (ART-sensitive)	in vitro CQ-resistant	high PYR resistant - quadruple mutant IRNL	CQ-resistant	PPQ sensitive crt	CQ-resistant CVIET	high SULPH resistant - double triple or quadruple mutant	missing V592 - WT	wild type (ART-sensitive)	C580Y validated ART-resistant	ART-resistant	KEL1-founder populations with crt N326S and K13 C580Y	KEL1 lineage	PPQ-sensitive and ART-resistant (C580Y)	PPQ-sensitive and ART-resistant (C580Y)	KEL1 with C580Y and crt N326S mutations	ART unvalidated mutations only	ART sensitive - wildtype	ART sensitive - wildtype	ART sensitive - wildtype	ART non-K13 unvalidated mutations	NFSND	very high SP resistant - quintuple or sextuple mutant			1	single
2020-B-GL-CRC-13_S55	SAMN43091089		Gia Lai	2020	145114	145114	0.999194	4070808705	0.08401084	7650135501	wild type (ART-sensitive)	in vitro CQ-resistant	high PYR resistant - quadruple mutant IRNL	CQ-resistant	PPQ sensitive crt	CQ-resistant CVIET	high SULPH resistant - double triple or quadruple mutant	missing V592 - WT	wild type (ART-sensitive)	C580Y validated ART-resistant	ART-resistant	KEL1-founder populations with crt N326S and K13 C580Y	KEL1 lineage	PPQ-sensitive and ART-resistant (C580Y)	PPQ-sensitive and ART-resistant (C580Y)	KEL1 with C580Y and crt N326S mutations	ART unvalidated mutations only	ART non-K13 unvalidated mutations	ART sensitive - wildtype	ART sensitive - wildtype	ART non-K13 unvalidated mutations	NFSND	very high SP resistant - quintuple or sextuple mutant			2	single
2020-B-GL-CRC-19_S78	SAMN43091090		Gia Lai	2020	216996	216996	0.99841	5881533858	0.065492322	9314453478	wild type (ART-sensitive)	in vitro CQ-resistant	high PYR resistant - quadruple mutant IRNL	CQ-resistant	PPQ sensitive crt	CQ-resistant CVIET	high SULPH resistant - double triple or quadruple mutant	missing V592 - WT	wild type (ART-sensitive)	C580Y validated ART-resistant	ART-resistant	KEL1-founder populations with crt N326S and K13 C580Y	KEL1 lineage	PPQ-sensitive and ART-resistant (C580Y)	PPQ-sensitive and ART-resistant (C580Y)	KEL1 with C580Y and crt N326S mutations	ART unvalidated mutations only	ART sensitive - wildtype	ART sensitive - wildtype	ART sensitive - wildtype	ART non-K13 unvalidated mutations	NFSND	very high SP resistant - quintuple or sextuple mutant			1	single
2020-B-GL-KRP-21_S27	SAMN43091091		Gia Lai	2020	299574	299574	0.999095	6640283247	0.084462511	8964453478	wild type (ART-sensitive)	in vitro CQ-resistant	high PYR resistant - quadruple mutant IRNL	CQ-resistant	PPQ sensitive crt	CQ-resistant CVIET	high SULPH resistant - double triple or quadruple mutant	missing V592 - WT	wild type (ART-sensitive)	C580Y validated ART-resistant	ART-resistant	KEL1-founder populations with crt N326S and K13 C580Y	KEL1 lineage	PPQ-sensitive and ART-resistant (C580Y)	PPQ-sensitive and ART-resistant (C580Y)	KEL1 with C580Y and crt N326S mutations	ART unvalidated mutations only	ART non-K13 unvalidated mutations	ART sensitive - wildtype	ART sensitive - wildtype	ART non-K13 unvalidated mutations	NFSND	very high SP resistant - quintuple or sextuple mutant			1	single
2020-GL-KR-061_S47	SAMN43091092		Gia Lai	2020	236360	236360	0.999023	6933123269	0.079945799	8990966576	wild type (ART-sensitive)	in vitro CQ-resistant	high PYR resistant - quadruple mutant IRNL	CQ-resistant	PPQ sensitive crt	CQ-resistant CVIET	high SULPH resistant - double triple or quadruple mutant	missing V592 - WT	wild type (ART-sensitive)	C580Y validated ART-resistant	ART-resistant	KEL1-founder populations with crt N326S and K13 C580Y	KEL1 lineage	PPQ-sensitive and ART-resistant (C580Y)	PPQ-sensitive and ART-resistant (C580Y)	KEL1 with C580Y and crt N326S mutations	ART unvalidated mutations only	ART sensitive - wildtype	ART sensitive - wildtype	ART sensitive - wildtype	ART non-K13 unvalidated mutations	NFSND	very high SP resistant - quintuple or sextuple mutant			1	single
2020-GL-KR-065_S95	SAMN43091093		Gia Lai	2020	194078	194078	0.999047	5697756692	0.075880759	8661336947	wild type (ART-sensitive)	in vitro CQ-resistant	high PYR resistant - quadruple mutant IRNL	CQ-resistant	PPQ sensitive crt	CQ-resistant CVIET	high SULPH resistant - double triple or quadruple mutant	missing V592 - WT	wild type (ART-sensitive)	C580Y validated ART-resistant	ART-resistant	KEL1-founder populations with crt N326S and K13 C580Y	KEL1 lineage	PPQ-sensitive and ART-resistant (C580Y)	PPQ-sensitive and ART-resistant (C580Y)	KEL1 with C580Y and crt N326S mutations	ART unvalidated mutations only	ART sensitive - wildtype	ART sensitive - wildtype	ART sensitive - wildtype	ART non-K13 unvalidated mutations	NFSND	very high SP resistant - quintuple or sextuple mutant			1	single
2020-GL-KR-067_S24	SAMN43091094		Gia Lai	2020	356694	356694	0.99785	9674540095	0.087172538	1113148148	wild type (ART-sensitive)	in vitro CQ-resistant	high PYR resistant - quadruple mutant IRNL	CQ-resistant	PPQ sensitive crt	CQ-resistant CVIET	high SULPH resistant - double triple or quadruple mutant	missing V592 - WT	wild type (ART-sensitive)	C580Y validated ART-resistant	ART-resistant	KEL1-founder populations with crt N326S and K13 C580Y	KEL1 lineage	PPQ-sensitive and ART-resistant (C580Y)	PPQ-sensitive and ART-resistant (C580Y)	KEL1 with C580Y and crt N326S mutations	ART unvalidated mutations only	ART sensitive - wildtype	ART sensitive - wildtype	ART sensitive - wildtype	ART non-K13 unvalidated mutations	NFSND	very high SP resistant - quintuple or sextuple mutant			3	amplified
2020-GL-KR-071_S72	SAMN43091095		Gia Lai	2020	207082	207082	0.999121	5870973586	0.061427281	960203252	wild type (ART-sensitive)	in vitro CQ-resistant	high PYR resistant - quadruple mutant IRNL	CQ-resistant	PPQ sensitive crt	CQ-resistant CVIET	high SULPH resistant - double triple or quadruple mutant	missing V592 - WT	wild type (ART-sensitive)	C580Y validated ART-resistant	ART-resistant	KEL1-founder populations with crt N326S and K13 C580Y	KEL1 lineage	PPQ-sensitive and ART-resistant (C580Y)	PPQ-sensitive and ART-resistant (C580Y)	KEL1 with C580Y and crt N326S mutations	ART unvalidated mutations only	ART non-K13 unvalidated mutations	ART sensitive - wildtype	ART sensitive - wildtype	ART non-K13 unvalidated mutations	NFSND	very high SP resistant - quintuple or sextuple mutant			1	single
2020-GL-KR-076_S121	SAMN43091096		Gia Lai	2020	132732	132732	0.970557	385945958	0.101174345	6951490515	wild type (ART-sensitive)	in vitro CQ-resistant	high PYR resistant - quadruple mutant IRNL	CQ-resistant	PPQ sensitive crt	CQ-resistant CVIET	high SULPH resistant - double triple or quadruple mutant	missing V592 - WT	wild type (ART-sensitive)	C580Y validated ART-resistant	ART-resistant	KEL1-founder populations with crt N326S and K13 C580Y	KEL1 lineage	PPQ-sensitive and ART-resistant (C580Y)	PPQ-sensitive and ART-resistant (C580Y)	KEL1 with C580Y and crt N326S mutations	ART unvalidated mutations only	ART sensitive - wildtype	ART sensitive - wildtype	ART sensitive - wildtype	ART non-K13 unvalidated mutations	NFSND	very high SP resistant - quintuple or sextuple mutant			1	single
2020-GL-KR-079_S139	SAMN43091097		Gia Lai	2020	219444	219444	0.996213	5038786869	0.084914182	8069150858	wild type (ART-sensitive)	in vitro CQ-resistant	high PYR resistant - quadruple mutant IRNL	CQ-resistant	PPQ sensitive crt	CQ-resistant CVIET	high SULPH resistant - double triple or quadruple mutant	missing V592 - WT	wild type (ART-sensitive)	C580Y validated ART-resistant	ART-resistant	KEL1-founder populations with crt N326S and K13 C580Y	KEL1 lineage	PPQ-sensitive and ART-resistant (C580Y)	PPQ-sensitive and ART-resistant (C580Y)	KEL1 with C580Y and crt N326S mutations	ART unvalidated mutations only	ART sensitive - wildtype	ART sensitive - wildtype	ART sensitive - wildtype	ART non-K13 unvalidated mutations	NFSND	very high SP resistant - quintuple or sextuple mutant			1	single
2020-GL-PT-003_S21	SAMN43091098		Gia Lai	2020	259560	259560	0.999438	7701113284	0.075429088	1002877145	wild type (ART-sensitive)	in vitro CQ-resistant	high PYR resistant - quadruple mutant IRNL	CQ-resistant	PPQ sensitive crt	CQ-resistant CVIET	high SULPH resistant - double triple or quadruple mutant	missing V592 - WT	wild type (ART-sensitive)	C580Y validated ART-resistant	ART-resistant	KEL1-founder populations with crt N326S and K13 C580Y	KEL1 lineage	PPQ-sensitive and ART-resistant (C580Y)	PPQ-sensitive and ART-resistant (C580Y)	KEL1 with C580Y and crt N326S mutations	ART unvalidated mutations only	ART non-K13 unvalidated mutations	ART sensitive - wildtype	ART sensitive - wildtype	ART non-K13 unvalidated mutations	NFSND	very high SP resistant - quintuple or sextuple mutant			3	amplified
2019-GL-KRP-258_S112	SAMN43091099		Gia Lai	2019	66004	66004	0.935428	1537085315	0.108852755	5133649503	mixed - unvalidated mutations	in vitro CQ-resistant	high PYR resistant - mixed clone mutants	CQ-resistant	PPQ sensitive crt	CQ-resistant CVIET	high SULPH resistant - double triple or quadruple mutant	missing V592 - WT	wild type (ART-sensitive)	C580Y validated ART-resistant	ART-resistant	KEL1-founder populations with crt N326S and K13 C580Y	KEL1 lineage	PPQ-sensitive and ART-resistant (C580Y)	PPQ-sensitive and ART-resistant (C580Y)	KEL1 with C580Y and crt N326S mutations	associated_nonK13_ART-R	ART sensitive - wildtype	ART sensitive - wildtype	ART sensitive - wildtype	ART non-K13 unvalidated mutations	NFSND	SP resistant	NA	NA	NA	NA
2020-GL-KR-056_S94	SAMN43091100		Gia Lai	2020	227942	227942	0.999022	5926697036	0.082655827	1021274288	validated mutation (ART-resistant)	in vitro CQ-resistant	high PYR resistant - triple mutant IRNI	CQ-resistant	PPQ-resistant crt	CQ-resistant CVIET	high SULPH resistant - double triple or quadruple mutant	missing V592 - WT	wild type (ART-sensitive)	C580Y validated ART-resistant	ART-resistant	KEL1-founder populations with crt N326S and K13 C580Y	KEL1 lineage	PPQ and ART-resistant (C580Y)	PPQ and ART-resistant (C580Y)	KEL1 with C580Y and crt N326S mutations	associated_nonK13_ART-R	ART sensitive - wildtype	ART sensitive - wildtype	ART sensitive - wildtype	ART non-K13 unvalidated mutations	NFSND	very high SP resistant - quintuple or sextuple mutant			1	single
2020-GL-KR-030_S81	SAMN43091101		Gia Lai	2020	246260	246260	0.992756	7224635498	0.096657633	9823396567	missing data - unvalidated mutations	in vitro CQ-resistant	high PYR resistant - triple mutant IRNI	CQ-resistant	PPQ-resistant crt	CQ-resistant CVIET	high SULPH resistant - double triple or quadruple mutant	missing V592 - WT	wild type (ART-sensitive)	C580Y validated ART-resistant	ART-resistant	KEL1-founder populations with crt N326S and K13 C580Y	KEL1 lineage	PPQ and ART-resistant (C580Y)	PPQ and ART-resistant (C580Y)	KEL1 with C580Y and crt N326S mutations	associated_nonK13_ART-R	ART non-K13 unvalidated mutations	ART sensitive - wildtype	ART sensitive - wildtype	ART non-K13 unvalidated mutations	NFSND	very high SP resistant - quintuple or sextuple mutant			1	single
2020-GL-KR-069_S48	SAMN43091102		Gia Lai	2020	355022	355022	0.999425	1016967676	0.0532972	1246603433	missing data - unvalidated mutations	in vitro CQ-resistant	high PYR resistant - triple mutant IRNI	CQ-resistant	PPQ-resistant crt	CQ-resistant CVIET	high SULPH resistant - double triple or quadruple mutant	missing V592 - WT	wild type (ART-sensitive)	C580Y validated ART-resistant	ART-resistant	KEL1-founder populations with crt N326S and K13 C580Y	KEL1 lineage	PPQ and ART-resistant (C580Y)	PPQ and ART-resistant (C580Y)	KEL1 with C580Y and crt N326S mutations	associated_nonK13_ART-R	ART non-K13 unvalidated mutations	ART sensitive - wildtype	ART sensitive - wildtype	ART non-K13 unvalidated mutations	NFSND	very high SP resistant - quintuple or sextuple mutant			3	amplified
2020-GL-KR-081_S104	SAMN43091103		Gia Lai	2020	656418	656418	0.99805	1781604418	0.082655827	1846585366	mixed - unvalidated mutations	in vitro CQ-resistant	high PYR resistant - triple mutant IRNI	CQ-resistant	PPQ-resistant crt	CQ-resistant CVIET	high SULPH resistant - double triple or quadruple mutant	missing V592 - WT	wild type (ART-sensitive)	C580Y validated ART-resistant	ART-resistant	KEL1-founder populations with crt N326S and K13 C580Y	KEL1 lineage	PPQ and ART-resistant (C580Y)	PPQ and ART-resistant (C580Y)	KEL1 with C580Y and crt N326S mutations	associated_nonK13_ART-R	ART sensitive - wildtype	ART sensitive - wildtype	ART sensitive - wildtype	ART non-K13 unvalidated mutations	NFSND	very high SP resistant - quintuple or sextuple mutant			8	single
2020-B-GL-KRP-03_S41	SAMN43091104		Gia Lai	2020	267994	267994	0.997492	755944995	0.086269196	1059747064	unvalidated mutations	in vitro CQ-resistant	high PYR resistant - quadruple mutant IRNL	CQ-resistant	PPQ-resistant crt	CQ-resistant CVIET	high SULPH resistant - double triple or quadruple mutant	missing V592 - WT	wild type (ART-sensitive)	C580Y validated ART-resistant	ART-resistant	KEL1-founder populations with crt N326S and K13 C580Y	KEL1 lineage	PPQ and ART-resistant (C580Y)	PPQ and ART-resistant (C580Y)	KEL1 with C580Y and crt N326S mutations	associated_nonK13_ART-R	ART sensitive - wildtype	ART sensitive - wildtype	ART sensitive - wildtype	ART non-K13 unvalidated mutations	NFSND	very high SP resistant - quintuple or sextuple mutant			1	single
2019-GL-CRC-107_S76	SAMN43091105		Gia Lai	2019	210218	210218	0.97807	5662855725	0.069105691	9553839205	unvalidated mutations	in vitro CQ-resistant	high PYR resistant - mixed clone mutants	CQ-resistant	PPQ-resistant crt	CQ-resistant CVIET	high SULPH resistant - double triple or quadruple mutant	missing V592 - WT	wild type (ART-sensitive)	C580Y validated ART-resistant	ART-resistant	KEL1-founder populations with crt N326S and K13 C580Y	KEL1 lineage	PPQ and ART-resistant (C580Y)	PPQ and ART-resistant (C580Y)	KEL1 with C580Y and crt N326S mutations	associated_nonK13_ART-R	ART sensitive - wildtype	ART sensitive - wildtype	ART sensitive - wildtype	ART non-K13 unvalidated mutations	NFSND	SP resistant			1	single
2019-GL-KRP-288_S101	SAMN43091106		Gia Lai	2019	88698	88698	0.958815	2377587663	0.144083107	5566757001	missing data - unvalidated mutations	in vitro CQ-resistant	high PYR resistant - mixed clone mutants	CQ-resistant	PPQ-resistant crt	CQ-resistant CVIET	high SULPH resistant - double triple or quadruple mutant	missing V592 - WT	wild type (ART-sensitive)	C580Y validated ART-resistant	ART-resistant	KEL1-founder populations with crt N326S and K13 C580Y	KEL1 lineage	PPQ and ART-resistant (C580Y)	PPQ and ART-resistant (C580Y)	KEL1 with C580Y and crt N326S mutations	associated_nonK13_ART-R	ART sensitive - wildtype	ART sensitive - wildtype	ART sensitive - wildtype	ART non-K13 unvalidated mutations	NFSND	SP resistant			2	single
2020-GL-KR-087_S134	SAMN43091107		Gia Lai	2020	158756	158756	0.988649	4820038369	0.081752484	8030487805	mixed - unvalidated mutations	in vitro CQ-resistant	high PYR resistant - mixed clone mutants	CQ-resistant	PPQ-resistant crt	CQ-resistant CVIET	high SULPH resistant - double triple or quadruple mutant	missing V592 - WT	wild type (ART-sensitive)	C580Y validated ART-resistant	ART-resistant	KEL1-founder populations with crt N326S and K13 C580Y	KEL1 lineage	PPQ and ART-resistant (C580Y)	PPQ and ART-resistant (C580Y)	KEL1 with C580Y and crt N326S mutations	associated_nonK13_ART-R	ART sensitive - wildtype	ART sensitive - wildtype	ART sensitive - wildtype	ART non-K13 unvalidated mutations	NFSND	SP resistant			1	single
2018-KT-AK-05_S33	SAMN43091108		Kon Tum	2018	312228	312228	0.997976	7880894923	0.045167118	1122457091	wild type (ART-sensitive)	in vitro CQ-resistant	high PYR resistant - quadruple mutant IRNL	CQ-resistant	PPQ-resistant crt	CQ-resistant CVIET	high SULPH resistant - double triple or quadruple mutant	missing V592 - WT	wild type (ART-sensitive)	C580Y validated ART-resistant	ART-resistant	KEL1-founder populations with crt N326S and K13 C580Y	KEL1 lineage	PPQ and ART-resistant (C580Y)	PPQ and ART-resistant (C580Y)	KEL1 with C580Y and crt N326S mutations	ART unvalidated mutations only	ART sensitive - wildtype	ART sensitive - wildtype	ART sensitive - wildtype	ART non-K13 unvalidated mutations	NFSND	very high SP resistant - quintuple or sextuple mutant			1	single
2020-GL-KR-058_S11	SAMN43091109		Gia Lai	2020	189424	189424	0.998918	5402183903	0.061427281	8835953026	mixed - unvalidated mutations	in vitro CQ-resistant	high PYR resistant - triple mutant IRNI	CQ-resistant	PPQ-resistant crt	CQ-resistant CVIET	high SULPH resistant - double triple or quadruple mutant	missing V592 - WT	wild type (ART-sensitive)	C580Y validated ART-resistant	ART-resistant	KEL1-founder populations with crt N326S and K13 C580Y	KEL1 lineage	PPQ and ART-resistant (C580Y)	PPQ and ART-resistant (C580Y)	KEL1 with C580Y and crt N326S mutations	associated_nonK13_ART-R	ART sensitive - wildtype	ART sensitive - wildtype	ART sensitive - wildtype	ART non-K13 unvalidated mutations	NFSND	very high SP resistant - quintuple or sextuple mutant			2	single
2020-GL-KR-077_S127	SAMN43091110		Gia Lai	2020	165222	165222	0.999256	4954330622	0.073170732	8896522132	mixed - unvalidated mutations	in vitro CQ-resistant	high PYR resistant - triple mutant IRNI	CQ-resistant	PPQ-resistant crt	CQ-resistant CVIET	high SULPH resistant - double triple or quadruple mutant	missing V592 - WT	wild type (ART-sensitive)	C580Y validated ART-resistant	ART-resistant	KEL1-founder populations with crt N326S and K13 C580Y	KEL1 lineage	PPQ and ART-resistant (C580Y)	PPQ and ART-resistant (C580Y)	KEL1 with C580Y and crt N326S mutations	associated_nonK13_ART-R	ART non-K13 unvalidated mutations	ART sensitive - wildtype	ART sensitive - wildtype	ART non-K13 unvalidated mutations	NFSND	very high SP resistant - quintuple or sextuple mutant			1	single
2020-B-GL-KRP-04_S29	SAMN43091111		Gia Lai	2020	260160	260160	0.975154	7219351288	0.056910569	1016856369	missing data - unvalidated mutations	in vitro CQ-resistant	high PYR resistant - quadruple mutant IRNL	CQ-resistant	PPQ-resistant crt	CQ-resistant CVIET	high SULPH resistant - double triple or quadruple mutant	missing V592 - WT	wild type (ART-sensitive)	C580Y validated ART-resistant	ART-resistant	KEL1-founder populations with crt N326S and K13 C580Y	KEL1 lineage	PPQ and ART-resistant (C580Y)	PPQ and ART-resistant (C580Y)	KEL1 with C580Y and crt N326S mutations	associated_nonK13_ART-R	ART sensitive - wildtype	ART sensitive - wildtype	ART sensitive - wildtype	ART non-K13 unvalidated mutations	NFSND	very high SP resistant - quintuple or sextuple mutant			1	single
2020-GL-KR-078_S133	SAMN43091112		Gia Lai	2020	50132	50132	0.947778	1427185162	0.128726287	4883514002	unvalidated mutations	in vitro CQ-resistant	high PYR resistant - triple mutant IRNI	CQ-resistant	PPQ-resistant crt	CQ-resistant CVIET	high SULPH resistant - double triple or quadruple mutant	missing V592 - WT	wild type (ART-sensitive)	C580Y validated ART-resistant	ART-resistant	KEL1-founder populations with crt N326S and K13 C580Y	KEL1 lineage	PPQ and ART-resistant (C580Y)	PPQ and ART-resistant (C580Y)	KEL1 with C580Y and crt N326S mutations	associated_nonK13_ART-R	ART sensitive - wildtype	ART sensitive - wildtype	ART sensitive - wildtype	ART non-K13 unvalidated mutations	NFSND	very high SP resistant - quintuple or sextuple mutant	NA	NA	NA	NA
2018-GL-KRP-075_S98	SAMN43091113		Gia Lai	2018	176140	176140	0.995929	3846014992	0.055103884	7667660343	wild type (ART-sensitive)	in vitro CQ-resistant	high PYR resistant - quadruple mutant IRNL	CQ-resistant	missing data - PPQ-sensitive	CQ-resistant CVIET	high SULPH resistant - double triple or quadruple mutant	missing V592 - WT	wild type (ART-sensitive)	C580Y validated ART-resistant	ART-resistant	KEL1-founder populations with crt N326S and K13 C580Y	KEL1 lineage	PPQ-sensitive and ART-resistant (C580Y)	PPQ-sensitive and ART-resistant (C580Y)	KEL1 with C580Y and crt N326S mutations	ART unvalidated mutations only	ART sensitive - wildtype	ART sensitive - wildtype	ART sensitive - wildtype	ART non-K13 unvalidated mutations	NFSND	very high SP resistant - quintuple or sextuple mutant	single	single	2	single
Pf-2019-GL-CRC-67_S70	SAMN43091114		Gia Lai	2019	97408	97408	0.886539	1793944417	0.10298103	5632475158	wild type (ART-sensitive)	in vitro CQ-resistant	high PYR resistant - quadruple mutant IRNL	CQ-resistant	missing data - PPQ-sensitive	CQ-resistant CVIET	high SULPH resistant - double triple or quadruple mutant	missing V592 - WT	wild type (ART-sensitive)	C580Y validated ART-resistant	ART-resistant	KEL1-founder populations with crt N326S and K13 C580Y	KEL1 lineage	PPQ-sensitive and ART-resistant (C580Y)	PPQ-sensitive and ART-resistant (C580Y)	KEL1 with C580Y and crt N326S mutations	ART unvalidated mutations only	incomplete haplotype	ART sensitive - wildtype	ART sensitive - wildtype	ART non-K13 unvalidated mutations	NFSND	very high SP resistant - quintuple or sextuple mutant	NA	NA	NA	NA
Pf-2019-GL-KRP-256_S11	SAMN43091115		Gia Lai	2019	54578	54578	0.624336	7169069523	0.136856369	3705916893	wild type (ART-sensitive)	in vitro CQ-resistant	high PYR resistant - quadruple mutant IRNL	CQ-resistant	PPQ sensitive crt	CQ-resistant CVIET	high SULPH resistant - double triple or quadruple mutant	missing V592 - WT	wild type (ART-sensitive)	C580Y validated ART-resistant	ART-resistant	KEL1-founder populations with crt N326S and K13 C580Y	KEL1 lineage	PPQ-sensitive and ART-resistant (C580Y)	PPQ-sensitive and ART-resistant (C580Y)	KEL1 with C580Y and crt N326S mutations	ART unvalidated mutations only	ART non-K13 unvalidated mutations	ART sensitive - wildtype	ART sensitive - wildtype	ART non-K13 unvalidated mutations	NFSND	very high SP resistant - quintuple or sextuple mutant	NA	NA	NA	NA
2019-GL-KRP-318_S137	SAMN43091116		Gia Lai	2019	337402	337402	0.994849	9431999911	0.040650407	1260465432	mixed - unvalidated mutations	in vitro CQ-resistant	high PYR resistant - mixed clone mutants	CQ-resistant	PPQ-resistant crt	CQ-resistant CVIET	high SULPH resistant - double triple or quadruple mutant	missing V592 - WT	wild type (ART-sensitive)	C580Y validated ART-resistant	ART-resistant	KEL1-founder populations with crt N326S and K13 C580Y	KEL1 lineage	PPQ and ART-resistant (C580Y)	PPQ and ART-resistant (C580Y)	KEL1 with C580Y and crt N326S mutations	associated_nonK13_ART-R	ART non-K13 unvalidated mutations	ART sensitive - wildtype	ART sensitive - wildtype	ART non-K13 unvalidated mutations	NFSND	SP resistant			3	amplified
2020-GL-KR-002_S33	SAMN43091117		Gia Lai	2020	553062	553062	0.999253	1575840363	0.059620596	1601386631	mixed - unvalidated mutations	in vitro CQ-resistant	high PYR resistant - mixed clone mutants	CQ-resistant	PPQ-resistant crt	CQ-resistant CVIET	high SULPH resistant - double triple or quadruple mutant	missing V592 - WT	wild type (ART-sensitive)	C580Y validated ART-resistant	ART-resistant	KEL1-founder populations with crt N326S and K13 C580Y	KEL1 lineage	PPQ and ART-resistant (C580Y)	PPQ and ART-resistant (C580Y)	KEL1 with C580Y and crt N326S mutations	associated_nonK13_ART-R	ART sensitive - wildtype	ART sensitive - wildtype	ART sensitive - wildtype	ART non-K13 unvalidated mutations	NFSND	SP resistant			4	amplified
2019-GL-CRC-152_S36	SAMN43091118		Gia Lai	2019	74794	74794	0.95148	18924113	0.078139115	5679403794	wild type (ART-sensitive)	in vitro CQ-resistant	high PYR resistant - quadruple mutant IRNL	CQ-resistant	PPQ-resistant crt	CQ-resistant CVIET	high SULPH resistant - double triple or quadruple mutant	missing V592 - WT	wild type (ART-sensitive)	C580Y validated ART-resistant	ART-resistant	KEL1-founder populations with crt N326S and K13 C580Y	KEL1 lineage	PPQ and ART-resistant (C580Y)	PPQ and ART-resistant (C580Y)	KEL1 with C580Y and crt N326S mutations	ART unvalidated mutations only	ART non-K13 unvalidated mutations	ART sensitive - wildtype	ART sensitive - wildtype	ART non-K13 unvalidated mutations	NFSND	very high SP resistant - quintuple or sextuple mutant			2	single
Pf-2019-GL-KRP-247_S94	SAMN43091119		Gia Lai	2019	379658	379658	0.836034	7162784617	0.050587173	1030591689	mixed - unvalidated mutations	in vitro CQ-resistant	high PYR resistant - mixed clone mutants	CQ-resistant	PPQ-resistant crt	CQ-resistant CVIET	high SULPH resistant - double triple or quadruple mutant	missing V592 - WT	wild type (ART-sensitive)	C580Y validated ART-resistant	ART-resistant	KEL1-founder populations with crt N326S and K13 C580Y	KEL1 lineage	PPQ and ART-resistant (C580Y)	PPQ and ART-resistant (C580Y)	KEL1 with C580Y and crt N326S mutations	associated_nonK13_ART-R	ART non-K13 unvalidated mutations	ART sensitive - wildtype	ART sensitive - wildtype	ART non-K13 unvalidated mutations	NFSND	SP resistant			2	single
2018-GL-KRP-033_S26	SAMN43091120		Gia Lai	2018	271460	271460	0.996968	7077102351	0.040198735	1031314363	wild type (ART-sensitive)	in vitro CQ-resistant	high PYR resistant - quadruple mutant IRNL	CQ-resistant	PPQ sensitive crt	CQ-resistant CVIET	high SULPH resistant - double triple or quadruple mutant	mixed V592A - WT	wild type (ART-sensitive)	C580Y validated ART-resistant	ART-resistant	KEL1-founder populations with crt N326S and K13 C580Y	KEL1 lineage	PPQ-sensitive and ART-resistant (C580Y)	PPQ-sensitive and ART-resistant (C580Y)	KEL1 with C580Y and crt N326S mutations	ART unvalidated mutations only	ART non-K13 unvalidated mutations	ART sensitive - wildtype	ART sensitive - wildtype	ART non-K13 unvalidated mutations	NFSND	very high SP resistant - quintuple or sextuple mutant			1	single
2019-BP-DN-07_S37	SAMN43091121		Binh Phuoc	2019	126196	126196	0.823616	3040247693	0.09936766	6424028907	wild type (ART-sensitive)	in vitro CQ-resistant	high PYR resistant - quadruple mutant IRNL	CQ-resistant	PPQ sensitive crt	CQ-resistant CVIET	high SULPH resistant - double triple or quadruple mutant	mixed V592A - WT	wild type (ART-sensitive)	C580Y validated ART-resistant	ART-resistant	KEL1-founder populations with crt N326S and K13 C580Y	KEL1 lineage	PPQ-sensitive and ART-resistant (C580Y)	PPQ-sensitive and ART-resistant (C580Y)	KEL1 with C580Y and crt N326S mutations	ART unvalidated mutations only	ART non-K13 unvalidated mutations	ART sensitive - wildtype	ART sensitive - wildtype	ART non-K13 unvalidated mutations	NFSND	very high SP resistant - quintuple or sextuple mutant			2	single
2020-B-GL-CRC-11_S79	SAMN43091122		Gia Lai	2020	252540	252540	0.998436	6959765047	0.05736224	9471409214	wild type (ART-sensitive)	in vitro CQ-resistant	high PYR resistant - quadruple mutant IRNL	CQ-resistant	PPQ sensitive crt	CQ-resistant CVIET	high SULPH resistant - double triple or quadruple mutant	mixed V592A - WT	wild type (ART-sensitive)	C580Y validated ART-resistant	ART-resistant	KEL1-founder populations with crt N326S and K13 C580Y	KEL1 lineage	PPQ-sensitive and ART-resistant (C580Y)	PPQ-sensitive and ART-resistant (C580Y)	KEL1 with C580Y and crt N326S mutations	ART unvalidated mutations only	ART non-K13 unvalidated mutations	ART sensitive - wildtype	ART sensitive - wildtype	ART non-K13 unvalidated mutations	NFSND	very high SP resistant - quintuple or sextuple mutant			1	single
2020-GL-KR-080_S98	SAMN43091123		Gia Lai	2020	137904	137904	0.99942	3909257514	0.09168925	7880803975	wild type (ART-sensitive)	in vitro CQ-resistant	high PYR resistant - quadruple mutant IRNL	CQ-resistant	PPQ sensitive crt	CQ-resistant CVIET	high SULPH resistant - double triple or quadruple mutant	mixed V592A - WT	wild type (ART-sensitive)	C580Y validated ART-resistant	ART-resistant	KEL1-founder populations with crt N326S and K13 C580Y	KEL1 lineage	PPQ-sensitive and ART-resistant (C580Y)	PPQ-sensitive and ART-resistant (C580Y)	KEL1 with C580Y and crt N326S mutations	ART unvalidated mutations only	ART non-K13 unvalidated mutations	ART sensitive - wildtype	ART sensitive - wildtype	ART non-K13 unvalidated mutations	NFSND	very high SP resistant - quintuple or sextuple mutant			1	single
2020-GL-KR-084_S116	SAMN43091124		Gia Lai	2020	457736	457736	0.998975	1369483741	0.078590786	1462240289	unvalidated mutations	in vitro CQ-resistant	high PYR resistant - mixed clone mutants	CQ-resistant	PPQ-resistant crt	CQ-resistant CVIET	high SULPH resistant - double triple or quadruple mutant	mixed V592A - WT	wild type (ART-sensitive)	C580Y validated ART-resistant	ART-resistant	KEL1-founder populations with crt N326S and K13 C580Y	KEL1 lineage	PPQ and ART-resistant (C580Y)	PPQ and ART-resistant (C580Y)	KEL1 with C580Y and crt N326S mutations	associated_nonK13_ART-R	ART non-K13 unvalidated mutations	ART sensitive - wildtype	ART sensitive - wildtype	ART non-K13 unvalidated mutations	NFSND	SP resistant			5	single
2018-GL-KRP-080_S63	SAMN43091125		Gia Lai	2018	128338	128338	0.984775	3098792943	0.084914182	6122673893	wild type (ART-sensitive)	in vitro CQ-resistant	high PYR resistant - quadruple mutant IRNL	CQ-resistant	missing data - PPQ-sensitive	incomplete	high SULPH resistant - double triple or quadruple mutant	mixed V592A - WT	wild type (ART-sensitive)	C580Y validated ART-resistant	ART-resistant	KEL1-founder populations with crt N326S and K13 C580Y	KEL1 lineage	PPQ-sensitive and ART-resistant (C580Y)	PPQ-sensitive and ART-resistant (C580Y)	KEL1 with C580Y and crt N326S mutations	ART unvalidated mutations only	ART non-K13 unvalidated mutations	ART sensitive - wildtype	ART sensitive - wildtype	ART non-K13 unvalidated mutations	NFSND	very high SP resistant - quintuple or sextuple mutant	single	single	2	single
2018-BP-PL-005_S43	SAMN43091126		Binh Phuoc	2018	330306	330306	0.992825	8641418159	0.06504065	1081680217	unvalidated mutations	in vitro CQ-resistant	high PYR resistant - triple mutant IRNI	CQ sensitive - wildtype	PPQ sensitive crt	CQ-resistant CVIET	high SULPH resistant - double triple or quadruple mutant	WT	wild type (ART-sensitive)	C580Y validated ART-resistant	ART-resistant	KEL1-founder populations with crt N326S and K13 C580Y	KEL1 lineage	PPQ-sensitive and ART-resistant (C580Y)	PPQ-sensitive and ART-resistant (C580Y)	KEL1 with C580Y and crt N326S mutations	ART unvalidated mutations only	ART sensitive - wildtype	ART sensitive - wildtype	ART sensitive - wildtype	ART non-K13 unvalidated mutations	NYSND	very high SP resistant - quintuple or sextuple mutant			3	amplified
2020-B-GL-CRC-05_S56	SAMN43091127		Gia Lai	2020	228786	228786	0.99934	6530937292	0.044263776	9498870822	wild type (ART-sensitive)	in vitro CQ-resistant	high PYR resistant - quadruple mutant IRNL	CQ-resistant	PPQ sensitive crt	CQ-resistant CVIET	high SULPH resistant - double triple or quadruple mutant	WT	wild type (ART-sensitive)	C580Y validated ART-resistant	ART-resistant	KEL1-founder populations with crt N326S and K13 C580Y	KEL1 lineage	PPQ-sensitive and ART-resistant (C580Y)	PPQ-sensitive and ART-resistant (C580Y)	KEL1 with C580Y and crt N326S mutations	ART unvalidated mutations only	ART non-K13 unvalidated mutations	ART sensitive - wildtype	ART sensitive - wildtype	ART non-K13 unvalidated mutations	NFSND	very high SP resistant - quintuple or sextuple mutant			1	single
2018-GL-CRC-19_S37	SAMN43091128		Gia Lai	2018	217174	217174	0.990851	5877402634	0.066395664	8700767841	wild type (ART-sensitive)	in vitro CQ-resistant	high PYR resistant - quadruple mutant IRNL	CQ-resistant	PPQ sensitive crt	CQ-resistant CVIET	high SULPH resistant - double triple or quadruple mutant	WT	wild type (ART-sensitive)	C580Y validated ART-resistant	ART-resistant	KEL1-founder populations with crt N326S and K13 C580Y	KEL1 lineage	PPQ-sensitive and ART-resistant (C580Y)	PPQ-sensitive and ART-resistant (C580Y)	KEL1 with C580Y and crt N326S mutations	ART unvalidated mutations only	ART sensitive - wildtype	ART sensitive - wildtype	ART sensitive - wildtype	ART non-K13 unvalidated mutations	NFSND	very high SP resistant - quintuple or sextuple mutant			1	single
2018-GL-KRP-041_S38	SAMN43091129		Gia Lai	2018	2297362	2297362	0.997088	6037430218	0.020776874	3356314363	wild type (ART-sensitive)	in vitro CQ-resistant	high PYR resistant - quadruple mutant IRNL	CQ-resistant	PPQ sensitive crt	CQ-resistant CVIET	high SULPH resistant - double triple or quadruple mutant	WT	wild type (ART-sensitive)	C580Y validated ART-resistant	ART-resistant	KEL1-founder populations with crt N326S and K13 C580Y	KEL1 lineage	PPQ-sensitive and ART-resistant (C580Y)	PPQ-sensitive and ART-resistant (C580Y)	KEL1 with C580Y and crt N326S mutations	ART unvalidated mutations only	ART sensitive - wildtype	ART sensitive - wildtype	ART sensitive - wildtype	ART non-K13 unvalidated mutations	NFSND	very high SP resistant - quintuple or sextuple mutant	NA	NA	NA	NA
2018-GL-KRP-061_S15	SAMN43091130		Gia Lai	2018	345022	345022	0.979132	9385637527	0.066395664	1071910569	wild type (ART-sensitive)	in vitro CQ-resistant	high PYR resistant - quadruple mutant IRNL	CQ-resistant	PPQ sensitive crt	CQ-resistant CVIET	high SULPH resistant - double triple or quadruple mutant	WT	wild type (ART-sensitive)	C580Y validated ART-resistant	ART-resistant	KEL1-founder populations with crt N326S and K13 C580Y	KEL1 lineage	PPQ-sensitive and ART-resistant (C580Y)	PPQ-sensitive and ART-resistant (C580Y)	KEL1 with C580Y and crt N326S mutations	ART unvalidated mutations only	ART sensitive - wildtype	ART sensitive - wildtype	ART sensitive - wildtype	ART non-K13 unvalidated mutations	NFSND	very high SP resistant - quintuple or sextuple mutant			3	amplified
2019-GL-KRP-127_S5	SAMN43091131		Gia Lai	2019	337790	337790	0.968954	8740052738	0.046070461	1066747967	wild type (ART-sensitive)	in vitro CQ-resistant	high PYR resistant - quadruple mutant IRNL	CQ-resistant	PPQ sensitive crt	CQ-resistant CVIET	high SULPH resistant - double triple or quadruple mutant	WT	wild type (ART-sensitive)	C580Y validated ART-resistant	ART-resistant	KEL1-founder populations with crt N326S and K13 C580Y	KEL1 lineage	PPQ-sensitive and ART-resistant (C580Y)	PPQ-sensitive and ART-resistant (C580Y)	KEL1 with C580Y and crt N326S mutations	ART unvalidated mutations only	ART sensitive - wildtype	ART sensitive - wildtype	ART sensitive - wildtype	ART non-K13 unvalidated mutations	NFSND	very high SP resistant - quintuple or sextuple mutant			1	single
2020-B-GL-CRC-16_S19	SAMN43091132		Gia Lai	2020	239090	239090	0.999071	7132585515	0.067299006	9922357724	wild type (ART-sensitive)	in vitro CQ-resistant	high PYR resistant - quadruple mutant IRNL	CQ-resistant	PPQ sensitive crt	CQ-resistant CVIET	high SULPH resistant - double triple or quadruple mutant	WT	wild type (ART-sensitive)	C580Y validated ART-resistant	ART-resistant	KEL1-founder populations with crt N326S and K13 C580Y	KEL1 lineage	PPQ-sensitive and ART-resistant (C580Y)	PPQ-sensitive and ART-resistant (C580Y)	KEL1 with C580Y and crt N326S mutations	ART unvalidated mutations only	ART sensitive - wildtype	ART sensitive - wildtype	ART sensitive - wildtype	ART non-K13 unvalidated mutations	NFSND	very high SP resistant - quintuple or sextuple mutant			1	single
Pf-2019-GL-CRC-26_S69	SAMN43091133		Gia Lai	2019	681352	681352	0.934951	1328445491	0.044263776	1121293532	wild type (ART-sensitive)	in vitro CQ-resistant	high PYR resistant - quadruple mutant IRNL	CQ-resistant	PPQ sensitive crt	CQ-resistant CVIET	high SULPH resistant - double triple or quadruple mutant	WT	wild type (ART-sensitive)	C580Y validated ART-resistant	ART-resistant	KEL1-founder populations with crt N326S and K13 C580Y	KEL1 lineage	PPQ-sensitive and ART-resistant (C580Y)	PPQ-sensitive and ART-resistant (C580Y)	KEL1 with C580Y and crt N326S mutations	ART unvalidated mutations only	ART sensitive - wildtype	ART sensitive - wildtype	ART sensitive - wildtype	ART non-K13 unvalidated mutations	NFSND	very high SP resistant - quintuple or sextuple mutant			1	single
2020-GL-PT-002_S9	SAMN43091134		Gia Lai	2020	357968	357968	0.999405	1034344711	0.077235772	1407809395	missing data - unvalidated mutations	in vitro CQ-resistant	high PYR resistant - triple mutant IRNI	CQ-resistant	PPQ-resistant crt	CQ-resistant CVIET	high SULPH resistant - double triple or quadruple mutant	WT	wild type (ART-sensitive)	C580Y validated ART-resistant	ART-resistant	KEL1-founder populations with crt N326S and K13 C580Y	KEL1 lineage	PPQ and ART-resistant (C580Y)	PPQ and ART-resistant (C580Y)	KEL1 with C580Y and crt N326S mutations	associated_nonK13_ART-R	ART sensitive - wildtype	ART sensitive - wildtype	ART sensitive - wildtype	ART non-K13 unvalidated mutations	NFSND	very high SP resistant - quintuple or sextuple mutant			3	amplified
2018-BP-D10-04_S76	SAMN43091135		Binh Phuoc	2018	126976	126976	0.976783	3548603914	0.042457091	7018789521	mixed - unvalidated mutations	in vitro CQ-resistant	high PYR resistant - mixed clone mutants	CQ-resistant	PPQ sensitive crt	CQ-resistant CVIET	high SULPH resistant - mixed clone mutants	WT	wild type (ART-sensitive)	C580Y validated ART-resistant	ART-resistant	KEL1-founder populations with crt N326S and K13 C580Y	KEL1 lineage	PPQ-sensitive and ART-resistant (C580Y)	PPQ-sensitive and ART-resistant (C580Y)	KEL1 with C580Y and crt N326S mutations	ART unvalidated mutations only	ART sensitive - wildtype	ART sensitive - wildtype	ART sensitive - wildtype	ART non-K13 unvalidated mutations	incomplete or mixed	high SP resistant			2	single
2018-GL-KRP-056_S86	SAMN43091136		Gia Lai	2018	311140	311140	0.984538	932425744	0.050587173	1153947606	wild type (ART-sensitive)	in vitro CQ-resistant	high PYR resistant - quadruple mutant IRNL	CQ-resistant	PPQ-resistant crt	CQ-resistant CVIET	high SULPH resistant - double triple or quadruple mutant	missing V592 - WT	mixed V424I (ART-sensitive)	C580Y validated ART-resistant	ART-resistant	KEL1-founder populations with crt N326S and K13 C580Y	KEL1 lineage	PPQ and ART-resistant (C580Y)	PPQ and ART-resistant (C580Y)	KEL1 with C580Y and crt N326S mutations	ART unvalidated mutations only	ART sensitive - wildtype	S183G (background marker linked with coronin SNPs in vitro ART-R)	ART sensitive - wildtype	ART non-K13 unvalidated mutations	NFSND	very high SP resistant - quintuple or sextuple mutant			3	amplified
2020-GL-KR-075_S115	SAMN43091137		Gia Lai	2020	170922	170922	0.989381	4914375806	0.058265583	8234372177	wild type (ART-sensitive)	in vitro CQ-resistant	high PYR resistant - quadruple mutant IRNL	CQ-resistant	PPQ-resistant crt	CQ-resistant CVIET	high SULPH resistant - double triple or quadruple mutant	mixed V592A - WT	mixed V424I (ART-sensitive)	C580Y validated ART-resistant	ART-resistant	KEL1-founder populations with crt N326S and K13 C580Y	KEL1 lineage	PPQ and ART-resistant (C580Y)	PPQ and ART-resistant (C580Y)	KEL1 with C580Y and crt N326S mutations	ART unvalidated mutations only	ART non-K13 unvalidated mutations	S183G (background marker linked with coronin SNPs in vitro ART-R)	ART sensitive - wildtype	ART non-K13 unvalidated mutations	NFSND	very high SP resistant - quintuple or sextuple mutant	NA	NA	NA	NA
2018-GL-KRP-018_S121	SAMN43091138		Gia Lai	2018	183022	183022	0.997645	4840345466	0.066847335	9161382114	mixed - unvalidated mutations	in vitro CQ-resistant	high PYR resistant - quadruple mutant IRNL	CQ-resistant	PPQ-resistant crt	CQ-resistant CVIET	high SULPH resistant - double triple or quadruple mutant	WT	mixed V424I (ART-sensitive)	C580Y validated ART-resistant	ART-resistant	KEL1-founder populations with crt N326S and K13 C580Y	KEL1 lineage	PPQ and ART-resistant (C580Y)	PPQ and ART-resistant (C580Y)	KEL1 with C580Y and crt N326S mutations	ART unvalidated mutations only	ART non-K13 unvalidated mutations	S183G (background marker linked with coronin SNPs in vitro ART-R)	ART sensitive - wildtype	ART non-K13 unvalidated mutations	NFSND	very high SP resistant - quintuple or sextuple mutant			2	single
Pf-2019-BT-PT-34_S57	SAMN43091139		Binh Thuan	2019	304308	304308	0.551228	3479076782	0.097109304	7023486902	wild type (ART-sensitive)	in vitro CQ-resistant	high PYR resistant - quadruple mutant IRNL	CQ-resistant	PPQ-resistant crt	CQ-resistant CVIET	high SULPH resistant - double triple or quadruple mutant	missing V592 - WT	S183G (in vitro ART-R)	C580Y validated ART-resistant	ART-resistant	KEL1-founder populations with crt N326S and K13 C580Y	KEL1 lineage	PPQ and ART-resistant (C580Y)	PPQ and ART-resistant (C580Y)	KEL1 with C580Y and crt N326S mutations	ART unvalidated mutations only	ART sensitive - wildtype	S183G (background marker linked with coronin SNPs in vitro ART-R)	ART sensitive - wildtype	ART non-K13 unvalidated mutations	NFSND	very high SP resistant - quintuple or sextuple mutant			2	single
2018-BT-PT-AK-05_S140	SAMN43091140		Binh Thuan	2018	306342	306342	0.982787	7357118647	0.028455285	1031915086	mixed - unvalidated mutations	in vitro CQ-resistant	high PYR resistant - mixed clone mutants	CQ-resistant	PPQ-resistant crt	CQ-resistant CVIET	high SULPH resistant - double triple or quadruple mutant	missing V592 - WT	S183G (in vitro ART-R)	C580Y validated ART-resistant	ART-resistant	KEL1-founder populations with crt N326S and K13 C580Y	KEL1 lineage	PPQ and ART-resistant (C580Y)	PPQ and ART-resistant (C580Y)	KEL1 with C580Y and crt N326S mutations	ART unvalidated mutations only	ART sensitive - wildtype	S183G (background marker linked with coronin SNPs in vitro ART-R)	ART sensitive - wildtype	ART non-K13 unvalidated mutations	incomplete or mixed	SP resistant	single	single	1	single
2018-NT-PT-10_S103	SAMN43091141		Ninh Thuan	2018	261152	261152	0.989673	6699825193	0.056910569	9573261066	unvalidated mutations	in vitro CQ-resistant	high PYR resistant - triple mutant IRNI	CQ sensitive - wildtype	PPQ sensitive crt	CQ sensitive - CVMNK	high SULPH resistant - double triple or quadruple mutant	missing V592 - WT	wild type (ART-sensitive)	WT - ART-sensitive	ART-sensitive	incomplete haplotype	WT (missing)	PPQ and ART-sensitive	PPQ and ART-sensitive	incomplete haplotype	ART unvalidated mutations only	ART non-K13 unvalidated mutations	ART sensitive - wildtype	ART sensitive - wildtype	ART non-K13 unvalidated mutations	NYSND	very high SP resistant - quintuple or sextuple mutant			2	single
2018-NT-PT-11_S30	SAMN43091142		Ninh Thuan	2018	322532	322532	0.989675	8182471446	0.060072267	1074805781	unvalidated mutations	in vitro CQ-resistant	high PYR resistant - triple mutant IRNI	CQ sensitive - wildtype	missing data - PPQ-sensitive	CQ sensitive - CVMNK	high SULPH resistant - double triple or quadruple mutant	missing V592 - WT	wild type (ART-sensitive)	WT - ART-sensitive	ART-sensitive	incomplete haplotype	WT (missing)	PPQ and ART-sensitive	PPQ and ART-sensitive	incomplete haplotype	ART unvalidated mutations only	ART sensitive - wildtype	ART sensitive - wildtype	ART sensitive - wildtype	ART non-K13 unvalidated mutations	NYSND	very high SP resistant - quintuple or sextuple mutant			1	single
2018-GL-CRC-08_S13	SAMN43091143		Gia Lai	2018	129450	129450	0.967686	3712748915	0.098012647	7278003613	missing data - unvalidated mutations	in vitro CQ-resistant	high PYR resistant - triple mutant IRNI	CQ sensitive - wildtype	missing data - PPQ-sensitive	CQ sensitive - CVMNK	high SULPH resistant - double triple or quadruple mutant	missing V592 - WT	wild type (ART-sensitive)	WT - ART-sensitive	ART-sensitive	incomplete haplotype	WT (missing)	PPQ and ART-sensitive	PPQ and ART-sensitive	incomplete haplotype	incomplete haplotype	ART sensitive - wildtype	ART sensitive - wildtype	ART sensitive - wildtype	ART non-K13 unvalidated mutations	NYSND	very high SP resistant - quintuple or sextuple mutant			2	single
2020-B-GL-CRC-27_S89	SAMN43091144		Gia Lai	2020	41332	41332	0.948611	7478166896	0.17570009	3213550136	missing data - unvalidated mutations	in vitro CQ-resistant	high PYR resistant - triple mutant IRNI	CQ sensitive - wildtype	missing data - PPQ-sensitive	CQ sensitive - CVMNK	high SULPH resistant - double triple or quadruple mutant	missing V592 - WT	wild type (ART-sensitive)	WT - ART-sensitive	ART-sensitive	incomplete haplotype	WT (missing)	PPQ and ART-sensitive	PPQ and ART-sensitive	incomplete haplotype	incomplete haplotype	ART sensitive - wildtype	ART sensitive - wildtype	ART sensitive - wildtype	ART non-K13 unvalidated mutations	NYSND	very high SP resistant - quintuple or sextuple mutant	NA	NA	NA	NA
2018-KH-ST-07_S98	SAMN43091145		Khanh Hoa	2018	189698	189698	0.777963	4108847459	0.143179765	6646793135	unvalidated mutations	in vitro CQ-resistant	high PYR resistant - triple mutant IRNI	uncharacterized haplotype incl. incomplete or mixed	PPQ sensitive crt	CQ resistant - CVIDT haplotype	high SULPH resistant - mixed clone mutants	missing V592 - WT	wild type (ART-sensitive)	WT - ART-sensitive	ART-sensitive	incomplete haplotype	WT (missing)	PPQ and ART-sensitive	PPQ and ART-sensitive	incomplete haplotype	ART unvalidated mutations only	incomplete haplotype	ART sensitive - wildtype	ART sensitive - wildtype	ART non-K13 unvalidated mutations	NYSND	SP resistant			2	single
2018-NT-PT-09_S129	SAMN43091146		Ninh Thuan	2018	19528	19528	0.94321	4681263055	0.128726287	2848961156	wild type (ART-sensitive)	in vitro CQ-resistant	PYR resistant - double mutant NRNI	uncharacterized haplotype incl. incomplete or mixed	PPQ sensitive crt	CQ sensitive - CVMNK	SULPH resistant - incomplete with mutant	missing V592 - WT	wild type (ART-sensitive)	WT - ART-sensitive	ART-sensitive	incomplete haplotype	WT (missing)	PPQ and ART-sensitive	PPQ and ART-sensitive	incomplete haplotype	ART unvalidated mutations only	incomplete haplotype	ART sensitive - wildtype	ART sensitive - wildtype	ART non-K13 unvalidated mutations	NYSND	high SP resistant	NA	NA	NA	NA
2018-KH-ST-10_S53	SAMN43091147		Khanh Hoa	2018	20826	20826	0.858014	4272998237	0.191508582	2867660343	unvalidated mutations	in vitro CQ-resistant	high PYR resistant - triple mutant IRNI	uncharacterized haplotype incl. incomplete or mixed	PPQ sensitive crt	CQ resistant - CVIDT haplotype	high SULPH resistant - double triple or quadruple mutant	mixed V592A - WT	wild type (ART-sensitive)	WT - ART-sensitive	ART-sensitive	incomplete haplotype	WT (missing)	PPQ and ART-sensitive	PPQ and ART-sensitive	incomplete haplotype	ART unvalidated mutations only	ART non-K13 unvalidated mutations	ART sensitive - wildtype	ART sensitive - wildtype	ART non-K13 unvalidated mutations	NYSND	very high SP resistant - quintuple or sextuple mutant	NA	NA	NA	NA
2018-KT-AK-11_S57	SAMN43091148		Kon Tum	2018	325444	325444	0.99693	738889279	0.061427281	1104345077	wild type (ART-sensitive)	in vitro CQ-resistant	high PYR resistant - triple mutant IRNI	CQ sensitive - wildtype	PPQ sensitive crt	CQ resistant - CVIDT haplotype	high SULPH resistant - double triple or quadruple mutant	WT	wild type (ART-sensitive)	WT - ART-sensitive	ART-sensitive	incomplete haplotype	WT (missing)	PPQ and ART-sensitive	PPQ and ART-sensitive	incomplete haplotype	ART unvalidated mutations only	ART sensitive - wildtype	ART sensitive - wildtype	ART sensitive - wildtype	ART non-K13 unvalidated mutations	NYSND	very high SP resistant - quintuple or sextuple mutant			2	single
2018-NT-PT-01_S85	SAMN43091149		Ninh Thuan	2018	492090	492090	0.994552	1261312045	0.053748871	1244074074	unvalidated mutations	in vitro CQ-resistant	high PYR resistant - triple mutant IRNI	CQ sensitive - wildtype	PPQ sensitive crt	CQ sensitive - CVMNK	high SULPH resistant - double triple or quadruple mutant	WT	wild type (ART-sensitive)	WT - ART-sensitive	ART-sensitive	incomplete haplotype	WT (missing)	PPQ and ART-sensitive	PPQ and ART-sensitive	incomplete haplotype	ART unvalidated mutations only	ART sensitive - wildtype	ART sensitive - wildtype	ART sensitive - wildtype	ART non-K13 unvalidated mutations	NYSND	very high SP resistant - quintuple or sextuple mutant			3	amplified
2020-GL-KR-005_S69	SAMN43091150		Gia Lai	2020	143660	143660	0.999464	416368517	0.070460705	8818563686	unvalidated mutations	ART sensitive - wildtype	high PYR resistant - triple mutant IRNI	CQ-resistant	PPQ sensitive crt	CQ-resistant CVIET	high SULPH resistant - double triple or quadruple mutant	WT	wild type (ART-sensitive)	WT - ART-sensitive	ART-sensitive	incomplete haplotype	WT (missing)	PPQ and ART-sensitive	PPQ and ART-sensitive	incomplete haplotype	ART unvalidated mutations only	ART sensitive - wildtype	ART sensitive - wildtype	ART sensitive - wildtype	ART non-K13 unvalidated mutations	NFSND	very high SP resistant - quintuple or sextuple mutant			2	single
2018-LD-DL-CHL-02_S141	SAMN43091151		Lam Dong	2018	183870	183870	0.977207	514643201	0.054200542	690266486	wild type (ART-sensitive)	ART sensitive - wildtype	PYR-sensitive NCSI	CQ sensitive - wildtype	missing data - PPQ-sensitive	CQ sensitive - CVMNK	high SULPH resistant - double triple or quadruple mutant	WT	wild type (ART-sensitive)	WT - ART-sensitive	ART-sensitive	incomplete haplotype	WT (missing)	PPQ and ART-sensitive	PPQ and ART-sensitive	incomplete haplotype	ART sensitive - wildtype	ART sensitive - wildtype	ART sensitive - wildtype	ART sensitive - wildtype	ART sensitive - wildtype	NYSND	S resistant but P sensitive			2	single
2019-BT-PS-34_S63	SAMN43091152		Binh Thuan	2019	161614	161614	0.780031	2653426366	0.055555556	6340334237	wild type (ART-sensitive)	ART sensitive - wildtype	PYR-sensitive NCSI	CQ sensitive - wildtype	missing data - PPQ-sensitive	CQ sensitive - CVMNK	high SULPH resistant - double triple or quadruple mutant	WT	wild type (ART-sensitive)	WT - ART-sensitive	ART-sensitive	incomplete haplotype	WT (missing)	PPQ and ART-sensitive	PPQ and ART-sensitive	incomplete haplotype	ART sensitive - wildtype	ART sensitive - wildtype	ART sensitive - wildtype	ART sensitive - wildtype	ART sensitive - wildtype	NYSND	S resistant but P sensitive			2	single
2018-LD-DL-CHL-03_S44	SAMN43091153		Lam Dong	2018	223886	223886	0.976108	5172019762	0.048780488	7927235772	mixed - unvalidated mutations	ART sensitive - wildtype	PYR-sensitive NCSI	CQ sensitive - wildtype	missing data - PPQ-sensitive	CQ sensitive - CVMNK	high SULPH resistant - double triple or quadruple mutant	WT	wild type (ART-sensitive)	WT - ART-sensitive	ART-sensitive	incomplete haplotype	WT (missing)	PPQ and ART-sensitive	PPQ and ART-sensitive	incomplete haplotype	ART unvalidated mutations only	ART sensitive - wildtype	ART sensitive - wildtype	ART sensitive - wildtype	ART sensitive - wildtype	NYSND	S resistant but P sensitive			2	single
2019-QT-X-20_S9	SAMN43091154		Quang Tri	2019	266752	266752	0.986546	7540461609	0.16034327	7750180668	missing data - unvalidated mutations	in vitro CQ-resistant	incomplete haplotype	uncharacterized haplotype incl. incomplete or mixed	missing data - PPQ-sensitive	incomplete	incomplete haplotype	missing V592 - WT	missing data	WT - ART-sensitive	ART-sensitive	arps10 WT V127	WT (missing)	PPQ and ART-sensitive	PPQ and ART-sensitive	arps10 WT V127	incomplete haplotype	incomplete haplotype	incomplete haplotype	incomplete haplotype	ART non-K13 unvalidated mutations	NYSND	incomplete haplotype			1	single
2020-B-GL-KRP-35_S61	SAMN43091155		Gia Lai	2020	41996	41996	0.963663	1121256389	0.111111111	4360704607	wild type (ART-sensitive)	in vitro CQ-resistant	high PYR resistant - quadruple mutant IRNL	CQ-resistant	PPQ-resistant crt	CQ-resistant CVIET	high SULPH resistant - double triple or quadruple mutant	missing V592 - WT	S183G (in vitro ART-R)	C580Y validated ART-resistant	ART-resistant	incomplete haplotype	WT (missing)	PPQ and ART-resistant (C580Y)	PPQ and ART-resistant (C580Y)	incomplete haplotype	ART unvalidated mutations only	ART sensitive - wildtype	S183G (background marker linked with coronin SNPs in vitro ART-R)	ART sensitive - wildtype	ART non-K13 unvalidated mutations	NFSND	very high SP resistant - quintuple or sextuple mutant	NA	NA	NA	NA
2018-LD-DL-CHL-06_S56	SAMN43091156		Lam Dong	2018	264506	264506	0.99772	4831448676	0.062782294	8833514002	wild type (ART-sensitive)	in vitro CQ-resistant	high PYR resistant - quadruple mutant IRNL	CQ-resistant	PPQ-resistant crt	CQ-resistant CVIET	high SULPH resistant - double triple or quadruple mutant	missing V592 - WT	S183G (in vitro ART-R)	C580Y validated ART-resistant	ART-resistant	incomplete haplotype	WT (missing)	PPQ and ART-resistant (C580Y)	PPQ and ART-resistant (C580Y)	incomplete haplotype	ART unvalidated mutations only	ART non-K13 unvalidated mutations	S183G (background marker linked with coronin SNPs in vitro ART-R)	ART sensitive - wildtype	ART non-K13 unvalidated mutations	NFSND	very high SP resistant - quintuple or sextuple mutant			2	single
2019-GL-KRP-317_S125	SAMN43091157		Gia Lai	2019	113228	113228	0.998666	3349908893	0.082655827	7029462268	wild type (ART-sensitive)	in vitro CQ-resistant	high PYR resistant - quadruple mutant IRNL	CQ-resistant	PPQ-resistant crt	CQ-resistant CVIET	high SULPH resistant - double triple or quadruple mutant	missing V592 - WT	S183G (in vitro ART-R)	C580Y validated ART-resistant	ART-resistant	incomplete haplotype	WT (missing)	PPQ and ART-resistant (C580Y)	PPQ and ART-resistant (C580Y)	incomplete haplotype	ART unvalidated mutations only	ART sensitive - wildtype	S183G (background marker linked with coronin SNPs in vitro ART-R)	ART sensitive - wildtype	ART non-K13 unvalidated mutations	NFSND	very high SP resistant - quintuple or sextuple mutant			2	single
2020-B-GL-KRP-25_S74	SAMN43091158		Gia Lai	2020	263678	263678	0.998676	6923156749	0.060072267	9515582656	wild type (ART-sensitive)	in vitro CQ-resistant	high PYR resistant - quadruple mutant IRNL	CQ-resistant	PPQ-resistant crt	CQ-resistant CVIET	high SULPH resistant - double triple or quadruple mutant	missing V592 - WT	S183G (in vitro ART-R)	C580Y validated ART-resistant	ART-resistant	incomplete haplotype	WT (missing)	PPQ and ART-resistant (C580Y)	PPQ and ART-resistant (C580Y)	incomplete haplotype	ART unvalidated mutations only	ART sensitive - wildtype	S183G (background marker linked with coronin SNPs in vitro ART-R)	ART sensitive - wildtype	ART non-K13 unvalidated mutations	NFSND	very high SP resistant - quintuple or sextuple mutant			1	single
2020-GL-KR-083_S110	SAMN43091159		Gia Lai	2020	212634	212634	0.964695	5372537369	0.084914182	8188663053	wild type (ART-sensitive)	in vitro CQ-resistant	high PYR resistant - quadruple mutant IRNL	CQ-resistant	PPQ-resistant crt	CQ-resistant CVIET	high SULPH resistant - double triple or quadruple mutant	missing V592 - WT	S183G (in vitro ART-R)	C580Y validated ART-resistant	ART-resistant	incomplete haplotype	WT (missing)	PPQ and ART-resistant (C580Y)	PPQ and ART-resistant (C580Y)	incomplete haplotype	ART unvalidated mutations only	ART sensitive - wildtype	S183G (background marker linked with coronin SNPs in vitro ART-R)	ART sensitive - wildtype	ART non-K13 unvalidated mutations	NFSND	very high SP resistant - quintuple or sextuple mutant			1	single
2019-GL-KRP-315_S119	SAMN43091160		Gia Lai	2019	46220	46220	0.928343	1145704339	0.15266486	4520099368	mixed - unvalidated mutations	in vitro CQ-resistant	high PYR resistant - mixed clone mutants	CQ-resistant	PPQ-resistant crt	CQ-resistant CVIET	high SULPH resistant - double triple or quadruple mutant	missing V592 - WT	S183G (in vitro ART-R)	C580Y validated ART-resistant	ART-resistant	incomplete haplotype	WT (missing)	PPQ and ART-resistant (C580Y)	PPQ and ART-resistant (C580Y)	incomplete haplotype	associated_nonK13_ART-R	ART sensitive - wildtype	S183G (background marker linked with coronin SNPs in vitro ART-R)	ART sensitive - wildtype	ART non-K13 unvalidated mutations	NFSND	SP resistant	NA	NA	NA	NA
2019-BT-PT-04_S141	SAMN43091161		Binh Thuan	2019	89134	89134	0.506978	1038312668	0.183830172	4296522132	wild type (ART-sensitive)	in vitro CQ-resistant	incomplete haplotype	CQ-resistant	missing data - PPQ-sensitive	CQ-resistant CVIET	high SULPH resistant - double triple or quadruple mutant	missing V592 - WT	S183G (in vitro ART-R)	C580Y validated ART-resistant	ART-resistant	incomplete haplotype	WT (missing)	PPQ-sensitive and ART-resistant (C580Y)	PPQ-sensitive and ART-resistant (C580Y)	incomplete haplotype	ART unvalidated mutations only	incomplete haplotype	S183G (background marker linked with coronin SNPs in vitro ART-R)	ART sensitive - wildtype	ART non-K13 unvalidated mutations	NFSND	SP resistant	NA	NA	NA	NA
2018-GL-KRP-011_S109	SAMN43091162		Gia Lai	2018	72662	72662	0.987889	1993616136	0.143631436	5163098464	wild type (ART-sensitive)	in vitro CQ-resistant	high PYR resistant - quadruple mutant IRNL	CQ-resistant	missing data - PPQ-sensitive	CQ-resistant CVIET	high SULPH resistant - double triple or quadruple mutant	missing V592 - WT	S183G (in vitro ART-R)	C580Y validated ART-resistant	ART-resistant	incomplete haplotype	WT (missing)	PPQ-sensitive and ART-resistant (C580Y)	PPQ-sensitive and ART-resistant (C580Y)	incomplete haplotype	ART unvalidated mutations only	ART non-K13 unvalidated mutations	S183G (background marker linked with coronin SNPs in vitro ART-R)	ART sensitive - wildtype	ART non-K13 unvalidated mutations	NFSND	very high SP resistant - quintuple or sextuple mutant			2	single
2019-BT-PT-09_S6	SAMN43091163		Binh Thuan	2019	21522	21522	0.989824	486611558	0.131436314	3193766938	wild type (ART-sensitive)	in vitro CQ-resistant	high PYR resistant - quadruple mutant IRNL	CQ-resistant	PPQ-resistant crt	CQ-resistant CVIET	high SULPH resistant - double triple or quadruple mutant	missing V592 - WT	S183G (in vitro ART-R)	C580Y validated ART-resistant	ART-resistant	incomplete haplotype	WT (missing)	PPQ and ART-resistant (C580Y)	PPQ and ART-resistant (C580Y)	incomplete haplotype	ART unvalidated mutations only	ART sensitive - wildtype	S183G (background marker linked with coronin SNPs in vitro ART-R)	ART sensitive - wildtype	ART non-K13 unvalidated mutations	NFSND	very high SP resistant - quintuple or sextuple mutant	NA	NA	NA	NA
2020-B-GL-CRC-04_S68	SAMN43091164		Gia Lai	2020	176458	176458	0.994775	4279701939	0.086269196	7865763324	wild type (ART-sensitive)	in vitro CQ-resistant	high PYR resistant - quadruple mutant IRNL	CQ-resistant	PPQ sensitive crt	CQ-resistant CVIET	high SULPH resistant - double triple or quadruple mutant	missing V592 - WT	wild type (ART-sensitive)	C580Y validated ART-resistant	ART-resistant	incomplete haplotype	WT (missing)	PPQ-sensitive and ART-resistant (C580Y)	PPQ-sensitive and ART-resistant (C580Y)	incomplete haplotype	ART unvalidated mutations only	ART sensitive - wildtype	ART sensitive - wildtype	ART sensitive - wildtype	ART non-K13 unvalidated mutations	NFSND	very high SP resistant - quintuple or sextuple mutant			2	single
Pf-2019-GL-KRP-263_S35	SAMN43091165		Gia Lai	2019	107946	107946	0.556936	1006955098	0.134146341	4489747064	wild type (ART-sensitive)	in vitro CQ-resistant	high PYR resistant - quadruple mutant IRNL	CQ-resistant	PPQ sensitive crt	CQ-resistant CVIET	high SULPH resistant - double triple or quadruple mutant	missing V592 - WT	wild type (ART-sensitive)	C580Y validated ART-resistant	ART-resistant	incomplete haplotype	WT (missing)	PPQ-sensitive and ART-resistant (C580Y)	PPQ-sensitive and ART-resistant (C580Y)	incomplete haplotype	ART unvalidated mutations only	ART sensitive - wildtype	ART sensitive - wildtype	ART sensitive - wildtype	ART non-K13 unvalidated mutations	NFSND	very high SP resistant - quintuple or sextuple mutant	NA	NA	NA	NA
2018-GL-KRP-037_S121	SAMN43091166		Gia Lai	2018	78924	78924	0.998695	2235915885	0.077687444	6181887986	wild type (ART-sensitive)	in vitro CQ-resistant	high PYR resistant - quadruple mutant IRNL	CQ-resistant	PPQ sensitive crt	CQ-resistant CVIET	high SULPH resistant - double triple or quadruple mutant	missing V592 - WT	wild type (ART-sensitive)	C580Y validated ART-resistant	ART-resistant	incomplete haplotype	WT (missing)	PPQ-sensitive and ART-resistant (C580Y)	PPQ-sensitive and ART-resistant (C580Y)	incomplete haplotype	ART unvalidated mutations only	ART sensitive - wildtype	ART sensitive - wildtype	ART sensitive - wildtype	ART non-K13 unvalidated mutations	NFSND	very high SP resistant - quintuple or sextuple mutant			2	single
2018-GL-KRP-040_S127	SAMN43091167		Gia Lai	2018	231814	231814	0.969963	5716312164	0.047425474	8461653117	wild type (ART-sensitive)	in vitro CQ-resistant	high PYR resistant - quadruple mutant IRNL	CQ-resistant	PPQ sensitive crt	CQ-resistant CVIET	high SULPH resistant - double triple or quadruple mutant	missing V592 - WT	wild type (ART-sensitive)	C580Y validated ART-resistant	ART-resistant	incomplete haplotype	WT (missing)	PPQ-sensitive and ART-resistant (C580Y)	PPQ-sensitive and ART-resistant (C580Y)	incomplete haplotype	ART unvalidated mutations only	ART sensitive - wildtype	ART sensitive - wildtype	ART sensitive - wildtype	ART non-K13 unvalidated mutations	NFSND	very high SP resistant - quintuple or sextuple mutant			2	single
2018-GL-KRP-071_S39	SAMN43091168		Gia Lai	2018	90546	90546	0.979602	2298823312	0.080849142	5890334237	wild type (ART-sensitive)	in vitro CQ-resistant	high PYR resistant - quadruple mutant IRNL	CQ-resistant	PPQ sensitive crt	CQ-resistant CVIET	high SULPH resistant - double triple or quadruple mutant	missing V592 - WT	wild type (ART-sensitive)	C580Y validated ART-resistant	ART-resistant	incomplete haplotype	WT (missing)	PPQ-sensitive and ART-resistant (C580Y)	PPQ-sensitive and ART-resistant (C580Y)	incomplete haplotype	ART unvalidated mutations only	ART sensitive - wildtype	ART sensitive - wildtype	ART sensitive - wildtype	ART non-K13 unvalidated mutations	NFSND	very high SP resistant - quintuple or sextuple mutant			2	single
2019-GL-CRC-52_S105	SAMN43091169		Gia Lai	2019	84426	84426	0.974297	2261854436	0.094850949	5771860885	wild type (ART-sensitive)	in vitro CQ-resistant	high PYR resistant - quadruple mutant IRNL	CQ-resistant	PPQ sensitive crt	CQ-resistant CVIET	high SULPH resistant - double triple or quadruple mutant	missing V592 - WT	wild type (ART-sensitive)	C580Y validated ART-resistant	ART-resistant	incomplete haplotype	WT (missing)	PPQ-sensitive and ART-resistant (C580Y)	PPQ-sensitive and ART-resistant (C580Y)	incomplete haplotype	ART unvalidated mutations only	ART sensitive - wildtype	ART sensitive - wildtype	ART sensitive - wildtype	ART non-K13 unvalidated mutations	NFSND	very high SP resistant - quintuple or sextuple mutant			2	single
2018-GL-KRP-032_S115	SAMN43091170		Gia Lai	2018	193462	193462	0.988602	2651743626	0.086269196	5039747064	missing data - unvalidated mutations	in vitro CQ-resistant	high PYR resistant - quadruple mutant IRNL	CQ-resistant	PPQ sensitive crt	CQ-resistant CVIET	high SULPH resistant - double triple or quadruple mutant	missing V592 - WT	wild type (ART-sensitive)	C580Y validated ART-resistant	ART-resistant	incomplete haplotype	WT (missing)	PPQ-sensitive and ART-resistant (C580Y)	PPQ-sensitive and ART-resistant (C580Y)	incomplete haplotype	incomplete haplotype	incomplete haplotype	ART sensitive - wildtype	ART sensitive - wildtype	ART non-K13 unvalidated mutations	NFSND	very high SP resistant - quintuple or sextuple mutant			2	single
2018-GL-KRP-077_S51	SAMN43091171		Gia Lai	2018	21404	21404	0.94515	5133082974	0.152213189	307836495	wild type (ART-sensitive)	in vitro CQ-resistant	high PYR resistant - quadruple mutant IRNL	CQ-resistant	missing data - PPQ-sensitive	CQ-resistant CVIET	high SULPH resistant - double triple or quadruple mutant	missing V592 - WT	wild type (ART-sensitive)	C580Y validated ART-resistant	ART-resistant	incomplete haplotype	WT (missing)	PPQ-sensitive and ART-resistant (C580Y)	PPQ-sensitive and ART-resistant (C580Y)	incomplete haplotype	ART unvalidated mutations only	ART sensitive - wildtype	ART sensitive - wildtype	ART sensitive - wildtype	ART non-K13 unvalidated mutations	NFSND	very high SP resistant - quintuple or sextuple mutant	NA	NA	NA	NA
2019-GL-CRC-61_S94	SAMN43091172		Gia Lai	2019	131460	131460	0.953857	3293276891	0.109756098	6081481481	wild type (ART-sensitive)	in vitro CQ-resistant	high PYR resistant - quadruple mutant IRNL	CQ-resistant	missing data - PPQ-sensitive	incomplete	high SULPH resistant - double triple or quadruple mutant	missing V592 - WT	wild type (ART-sensitive)	C580Y validated ART-resistant	ART-resistant	incomplete haplotype	WT (missing)	PPQ-sensitive and ART-resistant (C580Y)	PPQ-sensitive and ART-resistant (C580Y)	incomplete haplotype	ART unvalidated mutations only	ART sensitive - wildtype	ART sensitive - wildtype	ART sensitive - wildtype	ART non-K13 unvalidated mutations	NFSND	very high SP resistant - quintuple or sextuple mutant	single	single	2	single
2020-GL-KR-072_S97	SAMN43091173		Gia Lai	2020	41392	41392	0.970695	1142542554	0.141824752	4066214995	wild type (ART-sensitive)	in vitro CQ-resistant	high PYR resistant - quadruple mutant IRNL	CQ-resistant	missing data - PPQ-sensitive	CQ-resistant CVIET	high SULPH resistant - double triple or quadruple mutant	missing V592 - WT	wild type (ART-sensitive)	C580Y validated ART-resistant	ART-resistant	incomplete haplotype	WT (missing)	PPQ-sensitive and ART-resistant (C580Y)	PPQ-sensitive and ART-resistant (C580Y)	incomplete haplotype	ART unvalidated mutations only	ART non-K13 unvalidated mutations	ART sensitive - wildtype	ART sensitive - wildtype	ART non-K13 unvalidated mutations	NFSND	very high SP resistant - quintuple or sextuple mutant			1	single
2020-GL-KR-090_S105	SAMN43091174		Gia Lai	2020	11952	11952	0.83417	2848363776	0.182926829	2013911472	wild type (ART-sensitive)	in vitro CQ-resistant	high PYR resistant - quadruple mutant IRNL	CQ-resistant	missing data - PPQ-sensitive	CQ-resistant CVIET	high SULPH resistant - double triple or quadruple mutant	missing V592 - WT	wild type (ART-sensitive)	C580Y validated ART-resistant	ART-resistant	incomplete haplotype	WT (missing)	PPQ-sensitive and ART-resistant (C580Y)	PPQ-sensitive and ART-resistant (C580Y)	incomplete haplotype	ART unvalidated mutations only	incomplete haplotype	ART sensitive - wildtype	ART sensitive - wildtype	ART non-K13 unvalidated mutations	NFSND	very high SP resistant - quintuple or sextuple mutant	NA	NA	NA	NA
Pf-2019-GL-CRC-90_S10	SAMN43091175		Gia Lai	2019	23516	23516	0.81183	380800557	0.12601626	2657859079	wild type (ART-sensitive)	in vitro CQ-resistant	high PYR resistant - quadruple mutant IRNL	CQ-resistant	missing data - PPQ-sensitive	CQ-resistant CVIET	high SULPH resistant - double triple or quadruple mutant	missing V592 - WT	wild type (ART-sensitive)	C580Y validated ART-resistant	ART-resistant	incomplete haplotype	WT (missing)	PPQ-sensitive and ART-resistant (C580Y)	PPQ-sensitive and ART-resistant (C580Y)	incomplete haplotype	ART unvalidated mutations only	incomplete haplotype	ART sensitive - wildtype	ART sensitive - wildtype	ART non-K13 unvalidated mutations	NFSND	very high SP resistant - quintuple or sextuple mutant	NA	NA	NA	NA
2018-GL-KRP-067_S139	SAMN43091176		Gia Lai	2018	28962	28962	0.559043	3952899871	0.169376694	238025305	missing data - unvalidated mutations	in vitro CQ-resistant	high PYR resistant - quadruple mutant IRNL	CQ-resistant	missing data - PPQ-sensitive	CQ-resistant CVIET	high SULPH resistant - double triple or quadruple mutant	missing V592 - WT	wild type (ART-sensitive)	C580Y validated ART-resistant	ART-resistant	incomplete haplotype	WT (missing)	PPQ-sensitive and ART-resistant (C580Y)	PPQ-sensitive and ART-resistant (C580Y)	incomplete haplotype	incomplete haplotype	incomplete haplotype	ART sensitive - wildtype	ART sensitive - wildtype	ART non-K13 unvalidated mutations	NFSND	very high SP resistant - quintuple or sextuple mutant	NA	NA	NA	NA
2019-GL-KRP-330_S137	SAMN43091177		Gia Lai	2019	7806	7806	0.900974	2114491208	0.214543812	163730804	missing data - unvalidated mutations	in vitro CQ-resistant	high PYR resistant - mixed clone mutants	CQ-resistant	PPQ-resistant crt	CQ-resistant CVIET	high SULPH resistant - double triple or quadruple mutant	missing V592 - WT	wild type (ART-sensitive)	C580Y validated ART-resistant	ART-resistant	incomplete haplotype	WT (missing)	PPQ and ART-resistant (C580Y)	PPQ and ART-resistant (C580Y)	incomplete haplotype	associated_nonK13_ART-R	incomplete haplotype	ART sensitive - wildtype	ART sensitive - wildtype	ART non-K13 unvalidated mutations	NFSND	SP resistant	NA	NA	NA	NA
2020-B-GL-CRC-15_S31	SAMN43091178		Gia Lai	2020	42086	42086	0.988238	1054482467	0.104336043	4279855465	wild type (ART-sensitive)	in vitro CQ-resistant	high PYR resistant - quadruple mutant IRNL	CQ-resistant	missing data - PPQ-sensitive	CQ-resistant CVIET	high SULPH resistant - double triple or quadruple mutant	missing V592 - WT	wild type (ART-sensitive)	C580Y validated ART-resistant	ART-resistant	incomplete haplotype	WT (missing)	PPQ-sensitive and ART-resistant (C580Y)	PPQ-sensitive and ART-resistant (C580Y)	incomplete haplotype	ART unvalidated mutations only	ART sensitive - wildtype	ART sensitive - wildtype	ART sensitive - wildtype	ART non-K13 unvalidated mutations	NFSND	very high SP resistant - quintuple or sextuple mutant	NA	NA	NA	NA
2019-GL-KRP-267_S136	SAMN43091179		Gia Lai	2019	113176	113176	0.995034	3386364458	0.056458898	7218202349	missing data - unvalidated mutations	in vitro CQ-resistant	high PYR resistant - mixed clone mutants	CQ-resistant	PPQ-resistant crt	CQ-resistant CVIET	high SULPH resistant - double triple or quadruple mutant	missing V592 - WT	wild type (ART-sensitive)	C580Y validated ART-resistant	ART-resistant	incomplete haplotype	WT (missing)	PPQ and ART-resistant (C580Y)	PPQ and ART-resistant (C580Y)	incomplete haplotype	associated_nonK13_ART-R	ART sensitive - wildtype	ART sensitive - wildtype	ART sensitive - wildtype	ART non-K13 unvalidated mutations	NFSND	SP resistant	amplified	amplified	2	single
2019-GL-KRP-277_S142	SAMN43091180		Gia Lai	2019	71280	71280	0.967466	1997462187	0.064588979	5639611563	missing data - unvalidated mutations	in vitro CQ-resistant	high PYR resistant - mixed clone mutants	CQ-resistant	PPQ-resistant crt	CQ-resistant CVIET	high SULPH resistant - double triple or quadruple mutant	missing V592 - WT	wild type (ART-sensitive)	C580Y validated ART-resistant	ART-resistant	incomplete haplotype	WT (missing)	PPQ and ART-resistant (C580Y)	PPQ and ART-resistant (C580Y)	incomplete haplotype	associated_nonK13_ART-R	ART sensitive - wildtype	ART sensitive - wildtype	ART sensitive - wildtype	ART non-K13 unvalidated mutations	NFSND	SP resistant			2	single
2019-GL-CRC-36_S99	SAMN43091181		Gia Lai	2019	198556	198556	0.995815	5432017392	0.081752484	8962962963	unvalidated mutations	in vitro CQ-resistant	high PYR resistant - triple mutant IRNI	CQ-resistant	PPQ sensitive crt	CQ-resistant CVIET	high SULPH resistant - double triple or quadruple mutant	WT	wild type (ART-sensitive)	C580Y validated ART-resistant	ART-resistant	incomplete haplotype	WT (missing)	PPQ-sensitive and ART-resistant (C580Y)	PPQ-sensitive and ART-resistant (C580Y)	incomplete haplotype	associated_nonK13_ART-R	ART sensitive - wildtype	ART sensitive - wildtype	ART sensitive - wildtype	ART non-K13 unvalidated mutations	NFSND	very high SP resistant - quintuple or sextuple mutant			2	single
2020-GL-KR-073_S103	SAMN43091182		Gia Lai	2020	20402	20402	0.692971	3943550657	0.176603433	2671364047	missing data - unvalidated mutations	in vitro CQ-resistant	high PYR resistant - mixed clone mutants	CQ-resistant	PPQ-resistant crt	CQ-resistant CVIET	high SULPH resistant - double triple or quadruple mutant	missing V592 - WT	missing data	C580Y validated ART-resistant	ART-resistant	incomplete haplotype	WT (missing)	PPQ and ART-resistant (C580Y)	PPQ and ART-resistant (C580Y)	incomplete haplotype	associated_nonK13_ART-R	ART sensitive - wildtype	incomplete haplotype	ART sensitive - wildtype	ART non-K13 unvalidated mutations	NFSND	SP resistant	NA	NA	NA	NA
Pf-2019-GL-KRP-345_S95	SAMN43091183		Gia Lai	2019	34362	34362	0.402538	1962108351	0.332429991	1467615176	missing data - unvalidated mutations	in vitro CQ-resistant	high PYR resistant - quadruple mutant IRNL	CQ-resistant	missing data - PPQ-sensitive	CQ-resistant CVIET	SULPH resistant - incomplete with mutant	missing V592 - WT	missing data	C580Y validated ART-resistant	ART-resistant	incomplete haplotype	WT (missing)	PPQ-sensitive and ART-resistant (C580Y)	PPQ-sensitive and ART-resistant (C580Y)	incomplete haplotype	incomplete haplotype	incomplete haplotype	incomplete haplotype	incomplete haplotype	ART non-K13 unvalidated mutations	NFSND	high SP resistant	NA	NA	NA	NA
2018-GL-CRC-09_S97	SAMN43091184		Gia Lai	2018	159648	159648	0.10837	2818267336	0.221770551	1862358789	wild type (ART-sensitive)	in vitro CQ-resistant	high PYR resistant - quadruple mutant IRNL	CQ-resistant	missing data - PPQ-sensitive	incomplete	SULPH resistant - incomplete with mutant	missing V592 - WT	missing data	C580Y validated ART-resistant	ART-resistant	incomplete haplotype	WT (missing)	PPQ-sensitive and ART-resistant (C580Y)	PPQ-sensitive and ART-resistant (C580Y)	incomplete haplotype	ART unvalidated mutations only	incomplete haplotype	incomplete haplotype	ART sensitive - wildtype	ART non-K13 unvalidated mutations	incomplete or mixed	high SP resistant	NA	NA	NA	NA
2018-BP-BGM-21_S4	SAMN43091185		Binh Phuoc	2018	55324	55324	0.738287	1158669985	0.345076784	3250406504	wild type (ART-sensitive)	in vitro CQ-resistant	incomplete haplotype	CQ-resistant	missing data - PPQ-sensitive	CQ-resistant CVIET	SULPH resistant - incomplete with mutant	missing V592 - WT	missing data	C580Y validated ART-resistant	ART-resistant	incomplete haplotype	WT (missing)	PPQ-sensitive and ART-resistant (C580Y)	PPQ-sensitive and ART-resistant (C580Y)	incomplete haplotype	ART unvalidated mutations only	ART sensitive - wildtype	incomplete haplotype	ART sensitive - wildtype	ART non-K13 unvalidated mutations	incomplete or mixed	high SP resistant	NA	NA	NA	NA
2019-BT-PT-07_S45	SAMN43091186		Binh Thuan	2019	338102	338102	0.991547	6387472557	0.17163505	7648644986	missing data - unvalidated mutations	in vitro CQ-resistant	incomplete haplotype	CQ-resistant	PPQ-resistant crt	incomplete	SULPH resistant - incomplete with mutant	missing V592 - WT	missing data	C580Y validated ART-resistant	ART-resistant	incomplete haplotype	WT (missing)	PPQ and ART-resistant (C580Y)	PPQ and ART-resistant (C580Y)	incomplete haplotype	incomplete haplotype	incomplete haplotype	incomplete haplotype	incomplete haplotype	ART non-K13 unvalidated mutations	NFSND	high SP resistant			1	single
Pf-2019-GL-KRP-310_S82	SAMN43091187		Gia Lai	2019	69874	69874	0.8808	9985916182	0.154471545	3870415537	wild type (ART-sensitive)	in vitro CQ-resistant	high PYR resistant - quadruple mutant IRNL	CQ-resistant	PPQ-resistant crt	CQ-resistant CVIET	high SULPH resistant - double triple or quadruple mutant	missing V592 - WT	mixed V424I (ART-sensitive)	C580Y validated ART-resistant	ART-resistant	incomplete haplotype	WT (missing)	PPQ and ART-resistant (C580Y)	PPQ and ART-resistant (C580Y)	incomplete haplotype	ART unvalidated mutations only	incomplete haplotype	S183G (background marker linked with coronin SNPs in vitro ART-R)	ART sensitive - wildtype	ART non-K13 unvalidated mutations	NFSND	very high SP resistant - quintuple or sextuple mutant	NA	NA	NA	NA
2018-GL-KRP-010_S103	SAMN43091188		Gia Lai	2018	92212	92212	0.998135	2420850184	0.116079494	6260732038	mixed - unvalidated mutations	in vitro CQ-resistant	high PYR resistant - quadruple mutant IRNL	CQ-resistant	PPQ-resistant crt	CQ-resistant CVIET	high SULPH resistant - double triple or quadruple mutant	missing V592 - WT	mixed V424I (ART-sensitive)	C580Y validated ART-resistant	ART-resistant	incomplete haplotype	WT (missing)	PPQ and ART-resistant (C580Y)	PPQ and ART-resistant (C580Y)	incomplete haplotype	ART unvalidated mutations only	ART non-K13 unvalidated mutations	S183G (background marker linked with coronin SNPs in vitro ART-R)	ART sensitive - wildtype	ART non-K13 unvalidated mutations	NFSND	very high SP resistant - quintuple or sextuple mutant			2	single
2018-GL-KRP-058_S3	SAMN43091189		Gia Lai	2018	22078	22078	0.778014	3947421596	0.124661247	2496294623	wild type (ART-sensitive)	in vitro CQ-resistant	high PYR resistant - quadruple mutant IRNL	CQ-resistant	PPQ-resistant crt	CQ-resistant CVIET	high SULPH resistant - double triple or quadruple mutant	missing V592 - WT	S183G (in vitro ART-R)	incomplete haplotype - ART-sensitive	missing data - ART-sensitive	incomplete haplotype	WT (missing)	PPQ-resistant and ART sensitive incomplete	PPQ-resistant and ART-sensitive	incomplete haplotype	ART unvalidated mutations only	incomplete haplotype	S183G (background marker linked with coronin SNPs in vitro ART-R)	ART sensitive - wildtype	ART non-K13 unvalidated mutations	NFSND	very high SP resistant - quintuple or sextuple mutant	NA	NA	NA	NA
2018-GL-CRC-13_S42	SAMN43091190		Gia Lai	2018	93888	93888	0.446958	7011021732	0.195573622	332696477	wild type (ART-sensitive)	in vitro CQ-resistant	high PYR resistant - quadruple mutant IRNL	uncharacterized haplotype incl. incomplete or mixed	PPQ sensitive crt	CQ-resistant CVIET	SULPH resistant - incomplete with mutant	missing V592 - WT	wild type (ART-sensitive)	incomplete haplotype - ART-sensitive	missing data - ART-sensitive	incomplete haplotype	WT (missing)	PPQ and ART-sensitive	PPQ and ART-sensitive	incomplete haplotype	ART unvalidated mutations only	incomplete haplotype	ART sensitive - wildtype	incomplete haplotype	ART non-K13 unvalidated mutations	incomplete or mixed	high SP resistant	NA	NA	NA	NA
Pf-2019-GL-CRC-113_S34	SAMN43091191		Gia Lai	2019	14032	14032	0.621864	1846649779	0.174796748	1517577948	wild type (ART-sensitive)	in vitro CQ-resistant	high PYR resistant - quadruple mutant IRNL	CQ-resistant	PPQ sensitive crt	CQ-resistant CVIET	SULPH resistant - incomplete with mutant	missing V592 - WT	wild type (ART-sensitive)	C580Y validated ART-resistant	ART-resistant	incomplete haplotype	WT (missing)	PPQ-sensitive and ART-resistant (C580Y)	PPQ-sensitive and ART-resistant (C580Y)	incomplete haplotype	ART unvalidated mutations only	incomplete haplotype	ART sensitive - wildtype	incomplete haplotype	ART non-K13 unvalidated mutations	NFSND	high SP resistant	NA	NA	NA	NA
2018-KH-ST-12_S112	SAMN43091192		Khanh Hoa	2018	10820	10820	0.988262	3354083522	0.238934056	1989566396	missing data - unvalidated mutations	in vitro CQ-resistant	high PYR resistant - triple mutant IRNI	uncharacterized haplotype incl. incomplete or mixed	missing data - PPQ-sensitive	incomplete	high SULPH resistant - double triple or quadruple mutant	missing V592 - WT	missing data	incomplete haplotype - ART-sensitive	missing data - ART-sensitive	incomplete haplotype	WT (missing)	PPQ and ART-sensitive	PPQ and ART-sensitive	incomplete haplotype	incomplete haplotype	incomplete haplotype	incomplete haplotype	ART sensitive - wildtype	ART non-K13 unvalidated mutations	incomplete or mixed	very high SP resistant - quintuple or sextuple mutant	NA	NA	NA	NA
2019-BT-PT-08_S57	SAMN43091193		Binh Thuan	2019	23950	23950	0.76334	3849840748	0.322944896	2245167118	wild type (ART-sensitive)	in vitro CQ-resistant	incomplete haplotype	CQ-resistant	missing data - PPQ-sensitive	CQ-resistant CVIET	high SULPH resistant - double triple or quadruple mutant	missing V592 - WT	missing data	C580Y validated ART-resistant	ART-resistant	incomplete haplotype	WT (missing)	PPQ-sensitive and ART-resistant (C580Y)	PPQ-sensitive and ART-resistant (C580Y)	incomplete haplotype	ART unvalidated mutations only	incomplete haplotype	incomplete haplotype	ART sensitive - wildtype	ART non-K13 unvalidated mutations	NFSND	SP resistant	NA	NA	NA	NA
2018-KH-KV-003_S6	SAMN43091194		Khanh Hoa	2018	322172	322172	0.98105	8516087729	0.356368564	8614995483	missing data - unvalidated mutations	in vitro CQ-resistant	high PYR resistant - triple mutant IRNI	uncharacterized haplotype incl. incomplete or mixed	missing data - PPQ-sensitive	CQ resistant - CVIDT haplotype	incomplete haplotype	missing V592 - WT	missing data	incomplete haplotype - ART-sensitive	missing data - ART-sensitive	incomplete haplotype	WT (missing)	PPQ and ART-sensitive	PPQ and ART-sensitive	incomplete haplotype	incomplete haplotype	incomplete haplotype	incomplete haplotype	ART sensitive - wildtype	ART non-K13 unvalidated mutations	incomplete or mixed	SP resistant			3	amplified
2018-KH-KV-005_S30	SAMN43091195		Khanh Hoa	2018	257854	257854	0.977607	7792528036	0.310298103	9678771454	missing data - unvalidated mutations	in vitro CQ-resistant	high PYR resistant - triple mutant IRNI	uncharacterized haplotype incl. incomplete or mixed	missing data - PPQ-sensitive	CQ resistant - CVIDT haplotype	incomplete haplotype	missing V592 - WT	missing data	incomplete haplotype - ART-sensitive	missing data - ART-sensitive	incomplete haplotype	WT (missing)	PPQ and ART-sensitive	PPQ and ART-sensitive	incomplete haplotype	incomplete haplotype	incomplete haplotype	incomplete haplotype	ART sensitive - wildtype	ART non-K13 unvalidated mutations	incomplete or mixed	SP resistant			3	amplified
2019-GL-CRC-142_S95	SAMN43091196		Gia Lai	2019	101052	101052	0.98292	3046037509	0.235320687	4777135111	missing data - unvalidated mutations	in vitro CQ-resistant	high PYR resistant - quadruple mutant IRNL	CQ-resistant	missing data - PPQ-sensitive	CQ-resistant CVIET	SULPH resistant - incomplete with mutant	missing V592 - WT	missing data	C580Y validated ART-resistant	ART-resistant	incomplete haplotype	WT (missing)	PPQ-sensitive and ART-resistant (C580Y)	PPQ-sensitive and ART-resistant (C580Y)	incomplete haplotype	incomplete haplotype	incomplete haplotype	incomplete haplotype	ART sensitive - wildtype	ART non-K13 unvalidated mutations	incomplete or mixed	high SP resistant			2	single
2018-GL-KRP-012_S85	SAMN43091197		Gia Lai	2018	216234	216234	0.994298	6596115728	0.187895212	6949412827	missing data - unvalidated mutations	in vitro CQ-resistant	incomplete haplotype	uncharacterized haplotype incl. incomplete or mixed	missing data - PPQ-sensitive	incomplete	SULPH resistant - incomplete with mutant	missing V592 - WT	missing data	incomplete haplotype - ART-sensitive	missing data - ART-sensitive	incomplete haplotype	WT (missing)	PPQ and ART-sensitive	PPQ and ART-sensitive	incomplete haplotype	incomplete haplotype	incomplete haplotype	incomplete haplotype	incomplete haplotype	ART non-K13 unvalidated mutations	incomplete or mixed	high SP resistant			1	single
2020-B-GL-CRC-06_S44	SAMN43091198		Gia Lai	2020	353936	353936	0.997435	7887258196	0.290424571	7535230352	missing data - unvalidated mutations	in vitro CQ-resistant	incomplete haplotype	uncharacterized haplotype incl. incomplete or mixed	missing data - PPQ-sensitive	incomplete	SULPH resistant - incomplete with mutant	missing V592 - WT	missing data	incomplete haplotype - ART-sensitive	missing data - ART-sensitive	incomplete haplotype	WT (missing)	PPQ and ART-sensitive	PPQ and ART-sensitive	incomplete haplotype	incomplete haplotype	incomplete haplotype	incomplete haplotype	incomplete haplotype	ART non-K13 unvalidated mutations	incomplete or mixed	high SP resistant			1	single
2020-GL-KR-008_S10	SAMN43091199		Gia Lai	2020	206112	206112	0.988637	6381472083	0.306233062	6561969286	missing data - unvalidated mutations	in vitro CQ-resistant	incomplete haplotype	uncharacterized haplotype incl. incomplete or mixed	missing data - PPQ-sensitive	incomplete	SULPH resistant - incomplete with mutant	missing V592 - WT	missing data	incomplete haplotype - ART-sensitive	missing data - ART-sensitive	incomplete haplotype	WT (missing)	PPQ and ART-sensitive	PPQ and ART-sensitive	incomplete haplotype	incomplete haplotype	incomplete haplotype	incomplete haplotype	incomplete haplotype	incomplete haplotype	incomplete or mixed	high SP resistant			1	single
Pf-2019-GL-CRC-136_S46	SAMN43091200		Gia Lai	2019	36504	36504	0.874973	6402231012	0.36630533	2786404697	missing data - unvalidated mutations	in vitro CQ-resistant	incomplete haplotype	uncharacterized haplotype incl. incomplete or mixed	missing data - PPQ-sensitive	incomplete	SULPH resistant - incomplete with mutant	missing V592 - WT	missing data	incomplete haplotype - ART-sensitive	missing data - ART-sensitive	incomplete haplotype	WT (missing)	PPQ and ART-sensitive	PPQ and ART-sensitive	incomplete haplotype	incomplete haplotype	incomplete haplotype	incomplete haplotype	incomplete haplotype	ART non-K13 unvalidated mutations	incomplete or mixed	high SP resistant	NA	NA	NA	NA
2019-BT-PT-26_S34	SAMN43091201		Binh Thuan	2019	4490	4490	0.953898	1091175207	0.218608853	9180216802	wild type (ART-sensitive)	in vitro CQ-resistant	high PYR resistant - quadruple mutant IRNL	CQ-resistant	missing data - PPQ-sensitive	CQ-resistant CVIET	SULPH resistant - incomplete with mutant	missing V592 - WT	mixed V424I (ART-sensitive)	incomplete haplotype - ART-sensitive	missing data - ART-sensitive	incomplete haplotype	WT (missing)	PPQ and ART-sensitive	PPQ and ART-sensitive	incomplete haplotype	ART unvalidated mutations only	incomplete haplotype	S183G (background marker linked with coronin SNPs in vitro ART-R)	ART sensitive - wildtype	ART non-K13 unvalidated mutations	NFSND	high SP resistant	NA	NA	NA	NA
2019-GL-CRC-134_S83	SAMN43091202		Gia Lai	2019	5648	5648	0.81852	1146771255	0.303071364	1014950316	missing data - unvalidated mutations	in vitro CQ-resistant	high PYR resistant - quadruple mutant IRNL	CQ-resistant	missing data - PPQ-sensitive	incomplete	SULPH resistant - incomplete with mutant	mixed V592A - WT	wild type (ART-sensitive)	C580Y validated ART-resistant	ART-resistant	incomplete haplotype	WT (missing)	PPQ-sensitive and ART-resistant (C580Y)	PPQ-sensitive and ART-resistant (C580Y)	incomplete haplotype	incomplete haplotype	ART non-K13 unvalidated mutations	ART sensitive - wildtype	incomplete haplotype	ART non-K13 unvalidated mutations	incomplete or mixed	high SP resistant	NA	NA	NA	NA
2018-BP-PL-008_S67	SAMN43091203		Binh Phuoc	2018	51178	51178	0.584118	5810395094	0.203703704	2964556962	wild type (ART-sensitive)	in vitro CQ-resistant	high PYR resistant - quadruple mutant IRNL	CQ-resistant	missing data - PPQ-sensitive	incomplete	high SULPH resistant - double triple or quadruple mutant	missing V592 - WT	missing data	C580Y validated ART-resistant	ART-resistant	incomplete haplotype	WT (missing)	PPQ-sensitive and ART-resistant (C580Y)	PPQ-sensitive and ART-resistant (C580Y)	incomplete haplotype	ART unvalidated mutations only	incomplete haplotype	incomplete haplotype	incomplete haplotype	ART non-K13 unvalidated mutations	NFSND	very high SP resistant - quintuple or sextuple mutant	NA	NA	NA	NA
2019-GL-KRP-332_S143	SAMN43091204		Gia Lai	2019	119126	119126	0.992227	3482180792	0.145889792	5689114724	missing data - unvalidated mutations	in vitro CQ-resistant	high PYR resistant - quadruple mutant IRNL	CQ-resistant	missing data - PPQ-sensitive	CQ-resistant CVIET	SULPH resistant - incomplete with mutant	missing V592 - WT	missing data	C580Y validated ART-resistant	ART-resistant	incomplete haplotype	WT (missing)	PPQ-sensitive and ART-resistant (C580Y)	PPQ-sensitive and ART-resistant (C580Y)	incomplete haplotype	incomplete haplotype	incomplete haplotype	incomplete haplotype	ART sensitive - wildtype	ART non-K13 unvalidated mutations	NFSND	high SP resistant			2	single
2019-GL-CRC-161_S60	SAMN43091205		Gia Lai	2019	32488	32488	0.933668	4727389894	0.357271906	1927190605	missing data - unvalidated mutations	in vitro CQ-resistant	incomplete haplotype	uncharacterized haplotype incl. incomplete or mixed	missing data - PPQ-sensitive	incomplete	SULPH resistant - incomplete with mutant	missing V592 - WT	missing data	ART unvalidated propellor mutation	ART unvalidated propellor mutation	incomplete haplotype	WT (missing)	PPQ-sensitive and ART sensitive with unvalidated propellor mutation	PPQ-resistant and ART-sensitive	incomplete haplotype	incomplete haplotype	incomplete haplotype	incomplete haplotype	incomplete haplotype	ART non-K13 unvalidated mutations	incomplete or mixed	high SP resistant	NA	NA	NA	NA
2019-BP-PL-002_S129	SAMN43091206		Binh Phuoc	2019	255690	255690	0.992467	7279926818	0.051490515	11132972	mixed - unvalidated mutations	in vitro CQ-resistant	high PYR resistant - triple mutant IRNI	CQ-resistant	PPQ-resistant crt	CQ resistant - CVIDT haplotype	high SULPH resistant - mixed clone mutants	missing V592 - WT	mixed V424I (ART-sensitive)	WT - ART-sensitive	ART-sensitive	KEL1-founder populations SEA	KEL1 lineage (mixed)	PPQ-resistant and ART-sensitive	PPQ-resistant and ART-sensitive	KEL1 without C580Y and crt N326S mutation	ART unvalidated mutations only	ART sensitive - wildtype	S183G (background marker linked with coronin SNPs in vitro ART-R)	ART sensitive - wildtype	ART non-K13 unvalidated mutations	incomplete or mixed	SP resistant			2	single
2019-GL-KRP-260_S118	SAMN43091207		Gia Lai	2019	120968	120968	0.989071	2909927114	0.08401084	6533664709	wild type (ART-sensitive)	in vitro CQ-resistant	high PYR resistant - quadruple mutant IRNL	CQ-resistant	PPQ sensitive crt	CQ-resistant CVIET	high SULPH resistant - double triple or quadruple mutant	missing V592 - WT	wild type (ART-sensitive)	C580Y validated ART-resistant	ART-resistant	KEL1-founder populations with crt N326S and K13 C580Y	KEL1 lineage (mixed)	PPQ-sensitive and ART-resistant (C580Y)	PPQ-sensitive and ART-resistant (C580Y)	KEL1 with C580Y and crt N326S mutations	ART unvalidated mutations only	ART sensitive - wildtype	ART sensitive - wildtype	ART sensitive - wildtype	ART non-K13 unvalidated mutations	NFSND	very high SP resistant - quintuple or sextuple mutant			2	single
2019-GL-KRP-264_S130	SAMN43091208		Gia Lai	2019	186934	186934	0.982149	4999654978	0.051038844	8276558266	wild type (ART-sensitive)	in vitro CQ-resistant	high PYR resistant - quadruple mutant IRNL	CQ-resistant	PPQ sensitive crt	CQ-resistant CVIET	high SULPH resistant - double triple or quadruple mutant	missing V592 - WT	wild type (ART-sensitive)	C580Y validated ART-resistant	ART-resistant	KEL1-founder populations with crt N326S and K13 C580Y	KEL1 lineage (mixed)	PPQ-sensitive and ART-resistant (C580Y)	PPQ-sensitive and ART-resistant (C580Y)	KEL1 with C580Y and crt N326S mutations	ART unvalidated mutations only	ART sensitive - wildtype	ART sensitive - wildtype	ART sensitive - wildtype	ART non-K13 unvalidated mutations	NFSND	very high SP resistant - quintuple or sextuple mutant			2	single
2020-GL-KR-009_S22	SAMN43091209		Gia Lai	2020	262736	262736	0.986195	7333280891	0.075880759	9220641373	wild type (ART-sensitive)	in vitro CQ-resistant	high PYR resistant - quadruple mutant IRNL	CQ-resistant	PPQ sensitive crt	CQ-resistant CVIET	high SULPH resistant - double triple or quadruple mutant	missing V592 - WT	wild type (ART-sensitive)	C580Y validated ART-resistant	ART-resistant	KEL1-founder populations with crt N326S and K13 C580Y	KEL1 lineage (mixed)	PPQ-sensitive and ART-resistant (C580Y)	PPQ-sensitive and ART-resistant (C580Y)	KEL1 with C580Y and crt N326S mutations	ART unvalidated mutations only	ART sensitive - wildtype	ART sensitive - wildtype	ART sensitive - wildtype	ART non-K13 unvalidated mutations	NFSND	very high SP resistant - quintuple or sextuple mutant			1	single
2020-B-GL-CRC-12_S67	SAMN43091210		Gia Lai	2020	275904	275904	0.998971	7401867473	0.069105691	1082326107	wild type (ART-sensitive)	in vitro CQ-resistant	high PYR resistant - quadruple mutant IRNL	CQ-resistant	PPQ sensitive crt	CQ-resistant CVIET	high SULPH resistant - double triple or quadruple mutant	missing V592 - WT	wild type (ART-sensitive)	C580Y validated ART-resistant	ART-resistant	KEL1-founder populations with crt N326S and K13 C580Y	KEL1 lineage (mixed)	PPQ-sensitive and ART-resistant (C580Y)	PPQ-sensitive and ART-resistant (C580Y)	KEL1 with C580Y and crt N326S mutations	ART unvalidated mutations only	ART sensitive - wildtype	ART sensitive - wildtype	ART sensitive - wildtype	ART non-K13 unvalidated mutations	NFSND	very high SP resistant - quintuple or sextuple mutant			1	single
2020-B-GL-CRC-22_S42	SAMN43091211		Gia Lai	2020	182714	182714	0.999278	443522199	0.076784101	8080532972	wild type (ART-sensitive)	in vitro CQ-resistant	high PYR resistant - quadruple mutant IRNL	CQ-resistant	PPQ sensitive crt	CQ-resistant CVIET	high SULPH resistant - double triple or quadruple mutant	missing V592 - WT	wild type (ART-sensitive)	C580Y validated ART-resistant	ART-resistant	KEL1-founder populations with crt N326S and K13 C580Y	KEL1 lineage (mixed)	PPQ-sensitive and ART-resistant (C580Y)	PPQ-sensitive and ART-resistant (C580Y)	KEL1 with C580Y and crt N326S mutations	ART unvalidated mutations only	ART sensitive - wildtype	ART sensitive - wildtype	ART sensitive - wildtype	ART non-K13 unvalidated mutations	NFSND	very high SP resistant - quintuple or sextuple mutant			2	single
2020-B-GL-CRC-08_S20	SAMN43091212		Gia Lai	2020	1490164	1490164	0.998983	3711039435	0.036585366	2734218609	wild type (ART-sensitive)	in vitro CQ-resistant	high PYR resistant - quadruple mutant IRNL	CQ-resistant	PPQ sensitive crt	CQ-resistant CVIET	high SULPH resistant - double triple or quadruple mutant	WT	wild type (ART-sensitive)	C580Y validated ART-resistant	ART-resistant	KEL1-founder populations with crt N326S and K13 C580Y	KEL1 lineage (mixed)	PPQ-sensitive and ART-resistant (C580Y)	PPQ-sensitive and ART-resistant (C580Y)	KEL1 with C580Y and crt N326S mutations	ART unvalidated mutations only	ART sensitive - wildtype	ART sensitive - wildtype	ART sensitive - wildtype	ART non-K13 unvalidated mutations	NFSND	very high SP resistant - quintuple or sextuple mutant	NA	NA	NA	NA
2019-BP-DN-02_S25	SAMN43091213		Binh Phuoc	2019	492960	492960	0.99816	1426299335	0.044263776	1604927733	mixed - unvalidated mutations	in vitro CQ-resistant	high PYR resistant - triple mutant IRNI	CQ-resistant	PPQ-resistant crt	CQ-resistant CVIET	high SULPH resistant - mixed clone mutants	WT	wild type (ART-sensitive)	C580Y validated ART-resistant	ART-resistant	KEL1-founder populations with crt N326S and K13 C580Y	KEL1 lineage (mixed)	PPQ and ART-resistant (C580Y)	PPQ and ART-resistant (C580Y)	KEL1 with C580Y and crt N326S mutations	associated_nonK13_ART-R	ART sensitive - wildtype	ART sensitive - wildtype	ART sensitive - wildtype	ART non-K13 unvalidated mutations	NFSND	SP resistant	single	single	4	amplified
2018-BT-PT-AK-02_S128	SAMN43091214		Binh Thuan	2018	155086	155086	0.98379	3710595974	0.055103884	7876151762	wild type (ART-sensitive)	in vitro CQ-resistant	high PYR resistant - quadruple mutant IRNL	CQ-resistant	PPQ-resistant crt	CQ-resistant CVIET	high SULPH resistant - double triple or quadruple mutant	missing V592 - WT	mixed V424I (ART-sensitive)	C580Y validated ART-resistant	ART-resistant	KEL1-founder populations with crt N326S and K13 C580Y	KEL1 lineage (mixed)	PPQ and ART-resistant (C580Y)	PPQ and ART-resistant (C580Y)	KEL1 with C580Y and crt N326S mutations	ART unvalidated mutations only	ART non-K13 unvalidated mutations	S183G (background marker linked with coronin SNPs in vitro ART-R)	ART sensitive - wildtype	ART non-K13 unvalidated mutations	incomplete or mixed	very high SP resistant - quintuple or sextuple mutant	single	single	2	single
2020-B-BT-PT-01_S13	SAMN43091215		Binh Thuan	2020	62076	62076	0.983536	1209598092	0.09936766	4660072267	mixed - unvalidated mutations	in vitro CQ-resistant	high PYR resistant - mixed clone mutants	CQ-resistant	PPQ-resistant crt	CQ-resistant CVIET	high SULPH resistant - mixed clone mutants	WT	mixed V424I (ART-sensitive)	C580Y validated ART-resistant	ART-resistant	KEL1-founder populations with crt N326S and K13 C580Y	KEL1 lineage (mixed)	PPQ and ART-resistant (C580Y)	PPQ and ART-resistant (C580Y)	KEL1 with C580Y and crt N326S mutations	ART unvalidated mutations only	ART sensitive - wildtype	S183G (background marker linked with coronin SNPs in vitro ART-R)	ART sensitive - wildtype	ART non-K13 unvalidated mutations	incomplete or mixed	high SP resistant	NA	NA	NA	NA
2018-KH-KV-028_S122	SAMN43091216		Khanh Hoa	2018	19018	19018	0.597013	2058563323	0.220867209	1522579186	unvalidated mutations	in vitro CQ-resistant	high PYR resistant - mixed clone mutants	uncharacterized haplotype incl. incomplete or mixed	missing data - PPQ-sensitive	CQ resistant - CVIDT haplotype	high SULPH resistant - mixed clone mutants	missing V592 - WT	missing data	incomplete haplotype - ART-sensitive	missing data - ART-sensitive	KEL1-founder populations SEA	KEL1 lineage (mixed)	PPQ and ART-sensitive	PPQ and ART-sensitive	KEL1 without C580Y and crt N326S mutation	ART unvalidated mutations only	incomplete haplotype	incomplete haplotype	ART sensitive - wildtype	ART non-K13 unvalidated mutations	incomplete or mixed	high SP resistant	NA	NA	NA	NA
2018-LD-DL-CHL-01_S135	SAMN43091217		Lam Dong	2018	12556	12556	0.729293	2442632179	0.275067751	1725790425	missing data - unvalidated mutations	in vitro CQ-resistant	high PYR resistant - mixed clone mutants	uncharacterized haplotype incl. incomplete or mixed	missing data - PPQ-sensitive	incomplete	SULPH resistant - incomplete with mutant	missing V592 - WT	missing data	incomplete haplotype - ART-sensitive	missing data - ART-sensitive	KEL1-founder populations SEA	KEL1 lineage (mixed)	PPQ and ART-sensitive	PPQ and ART-sensitive	KEL1 without C580Y and crt N326S mutation	incomplete haplotype	incomplete haplotype	incomplete haplotype	incomplete haplotype	incomplete haplotype	incomplete or mixed	high SP resistant	NA	NA	NA	NA
2018-KH-KV-012_S118	SAMN43091218		Khanh Hoa	2018	631594	631594	0.997989	1900079508	0.032520325	164931346	mixed - unvalidated mutations	in vitro CQ-resistant	high PYR resistant - mixed clone mutants	uncharacterized haplotype incl. incomplete or mixed	PPQ sensitive crt	CQ-resistant CVIET	high SULPH resistant - double triple or quadruple mutant	missing V592 - WT	wild type (ART-sensitive)	P553L validated ART-resistant	ART-resistant	KEL1-founder populations SEA	KEL1 lineage (mixed)	PPQ-sensitive and ART-resistant (P553L)	PPQ-sensitive and ART-resistant (R539T/P553L)	KEL1 without C580Y and crt N326S mutation	ART unvalidated mutations only	ART sensitive - wildtype	ART sensitive - wildtype	ART sensitive - wildtype	ART non-K13 unvalidated mutations	NYSND	SP resistant			5	single
2019-GL-CRC-154_S48	SAMN43091219		Gia Lai	2019	122500	122500	0.886278	2560271692	0.079945799	6460117435	wild type (ART-sensitive)	in vitro CQ-resistant	high PYR resistant - quadruple mutant IRNL	CQ-resistant	PPQ-resistant crt	CQ-resistant CVIET	high SULPH resistant - double triple or quadruple mutant	missing V592 - WT	wild type (ART-sensitive)	C580Y validated ART-resistant	ART-resistant	KEL1-founder populations with crt N326S and K13 C580Y	KEL1 lineage (mixed)	PPQ and ART-resistant (C580Y)	PPQ and ART-resistant (C580Y)	KEL1 with C580Y and crt N326S mutations	ART unvalidated mutations only	ART sensitive - wildtype	ART sensitive - wildtype	ART sensitive - wildtype	ART non-K13 unvalidated mutations	NFSND	very high SP resistant - quintuple or sextuple mutant			2	single
2018-NT-PT-03_S97	SAMN43091220		Ninh Thuan	2018	240790	240790	0.952004	5420519532	0.071815718	9157271906	unvalidated mutations	in vitro CQ-resistant	high PYR resistant - mixed clone mutants	CQ-resistant	PPQ-resistant crt	CQ-resistant CVIET	high SULPH resistant - mixed clone mutants	missing V592 - WT	wild type (ART-sensitive)	C580Y validated ART-resistant	ART-resistant	KEL1-founder populations SEA	KEL1 lineage (mixed)	PPQ and ART-resistant (C580Y)	PPQ and ART-resistant (C580Y)	KEL1 without C580Y and crt N326S mutation	ART unvalidated mutations only	ART sensitive - wildtype	ART sensitive - wildtype	ART sensitive - wildtype	ART non-K13 unvalidated mutations	incomplete or mixed	high SP resistant			2	single
2019-KH-ST-17_S38	SAMN43091221		Khanh Hoa	2019	138092	138092	0.85984	2872492926	0.073170732	7054561879	mixed - unvalidated mutations	in vitro CQ-resistant	high PYR resistant - triple mutant IRNI	CQ-resistant	PPQ-resistant crt	CQ-resistant CVIET	high SULPH resistant - mixed clone mutants	WT	wild type (ART-sensitive)	C580Y validated ART-resistant	ART-resistant	KEL1-founder populations SEA	KEL1 lineage (mixed)	PPQ and ART-resistant (C580Y)	PPQ and ART-resistant (C580Y)	KEL1 without C580Y and crt N326S mutation	associated_nonK13_ART-R	ART sensitive - wildtype	ART sensitive - wildtype	ART sensitive - wildtype	ART non-K13 unvalidated mutations	incomplete or mixed	SP resistant	single	amplified	2	single
2018-KH-KV-020_S104	SAMN43091222		Khanh Hoa	2018	10088	10088	0.429917	1183295557	0.264227642	1007497742	missing data - unvalidated mutations	in vitro CQ-resistant	incomplete haplotype	uncharacterized haplotype incl. incomplete or mixed	missing data - PPQ-sensitive	CQ resistant - CVIDT haplotype	SULPH resistant - incomplete with mutant	mixed V592A - WT	missing data	ART unvalidated propellor mutation	ART unvalidated propellor mutation	KEL1-founder populations SEA	KEL1 lineage (mixed)	PPQ-sensitive and ART sensitive with unvalidated propellor mutation	PPQ-resistant and ART-sensitive	KEL1 without C580Y and crt N326S mutation	incomplete haplotype	ART non-K13 unvalidated mutations	incomplete haplotype	ART sensitive - wildtype	ART non-K13 unvalidated mutations	incomplete or mixed	high SP resistant	NA	NA	NA	NA
2019-GL-KRP-300_S107	SAMN43091223		Gia Lai	2019	108362	108362	0.99713	312288402	0.039747064	7531165312	missing data - unvalidated mutations	in vitro CQ-resistant	high PYR resistant - quadruple mutant IRNL	CQ-resistant	PPQ-resistant crt	CQ-resistant CVIET	high SULPH resistant - mixed clone mutants	missing V592 - WT	mixed V424I (ART-sensitive)	C580Y validated ART-resistant	ART-resistant	KEL1-founder populations with crt N326S and K13 C580Y	KEL1 lineage (mixed)	PPQ and ART-resistant (C580Y)	PPQ and ART-resistant (C580Y)	KEL1 with C580Y and crt N326S mutations	incomplete haplotype	ART sensitive - wildtype	S183G (background marker linked with coronin SNPs in vitro ART-R)	ART sensitive - wildtype	ART non-K13 unvalidated mutations	incomplete or mixed	SP resistant			2	single
2019-BT-PT-21_S10	SAMN43091224		Binh Thuan	2019	105782	105782	0.940292	2510335689	0.054652213	6401806685	mixed - unvalidated mutations	in vitro CQ-resistant	high PYR resistant - mixed clone mutants	CQ-resistant	PPQ-resistant crt	CQ-resistant CVIET	high SULPH resistant - double triple or quadruple mutant	WT	mixed V424I (ART-sensitive)	C580Y validated ART-resistant	ART-resistant	KEL1-founder populations with crt N326S and K13 C580Y	KEL1 lineage (mixed)	PPQ and ART-resistant (C580Y)	PPQ and ART-resistant (C580Y)	KEL1 with C580Y and crt N326S mutations	ART unvalidated mutations only	ART sensitive - wildtype	S183G (background marker linked with coronin SNPs in vitro ART-R)	ART sensitive - wildtype	ART non-K13 unvalidated mutations	incomplete or mixed	SP resistant			2	single
2019-BT-PT-22_S16	SAMN43091225		Binh Thuan	2019	186938	186938	0.8929	452593381	0.025745257	8435320687	mixed - unvalidated mutations	in vitro CQ-resistant	high PYR resistant - mixed clone mutants	CQ-resistant	missing data - PPQ-sensitive	CQ-resistant CVIET	high SULPH resistant - mixed clone mutants	WT	mixed V424I (ART-sensitive)	C580Y validated ART-resistant	ART-resistant	KEL1-founder populations with crt N326S and K13 C580Y	KEL1 lineage (mixed)	PPQ-sensitive and ART-resistant (C580Y)	PPQ-sensitive and ART-resistant (C580Y)	KEL1 with C580Y and crt N326S mutations	ART unvalidated mutations only	ART sensitive - wildtype	S183G (background marker linked with coronin SNPs in vitro ART-R)	ART sensitive - wildtype	ART non-K13 unvalidated mutations	NFSND	high SP resistant			1	single
