# Supplementary material for: Genetic surveillance shows spread of ACT resistance during period of malaria decline in Vietnam (2018-2020)
Source: Front Genet. 2024 Dec 2;15:1478706. doi: 10.3389/fgene.2024.1478706 (PMC11646998; doi:10.3389/fgene.2024.1478706)
Supplement: Supplementary file 6 [file Table5.xlsx]

## Sheet: Sheet1
Comparison of genotyping results of controls with AmpliSeq Pf Vietnam v2 assay
Sample name	PF Ampliseq results					Previous data								error	additional mixed	total calls ampliseq	% error
	Crt 72-76​	K13​	Mdr1 – 86, 184, 1246​	Dhfr – 51, 59, 108, 164​	Dhps - 436, 437, 540, 581, 613​				Crt 72-76​	K13​	Mdr1 – 86, 184, 1246​	Dhfr – 51, 59, 108, 164​	Dhps - 436, 437, 540, 581, 613​
MRA 150​ (Dd2)	CVIET	wt	YYD	XRNI	XXXAS				CVIET	wt	YYD	IRNI	FGKAS	0	0	36	0
	XXXX	wt	YYD	IRNX	XXKAS									0	0	33	0
MRA 1255​	CVIET	R539T & R513S	YYD	IRNI	FGKAS				CVIET	R539T	YYD	IRNI	FGKAS	0	0	40	0
D10	CVMNK	wt	NYD	NCSI	SAKAA									0	0	40	0
3D7 (12 replicates)	CVMNK	wt	NYD	NCSI (11X, once mixed)	SGKAA				CVMNK	wt	NYD	NCSI	SGKAA	0	1	480	0.00208333
														0	1	629	0	0.00158983	0.99841
Comparison of genotyping results of samples using AmpliSeq Pf Vietnam v2 assay compared to TruSeq Custom Assay and SpotMalaria GRC from Rovira-Valbona et al. 2023
						TSCA			SpotMalaria GRC					TSCA				SpotMalaria GRC
VTN 66	CVIET	T474mixed	NFD	IRNL	SGEGA	CVIET	T474A	y184f	CVIET	X	NFD	XRNL	SGEGA	0	1	29	0.0344828	0	0	19	0
VTN 005	CVIDT	P553L	NYD	IRNI	SGKAA	CVIDT	p553l	y184	X	P553L	N-D	IRNI	SG-AA	0	0	29	0	0	0	14	0
VTN 012	CVIET	wt	NYD	NRNI	SAKAA	CVIET	wt	y184	CVIET	wt	NYD	NRNI	SAKAA	0	0	29	0	0	0	21	0
VTN 022	CVIDT	P553L	NYD	IRNI	SGKAA	CVIDT	p553l	y184	CVIDT	P553L	NYD	IRNI	SGKAA	0	0	29	0	0	0	21	0
VTN 023	CVIDT	C580Y	NFD	INRI/IRNL	SGEGA	CVIDT	C580Y	X	CVIDT	C580Y	NFD	IRNL	SGEGA	0	0	28	0	0	1	21	0.047619
VTN 024	CVIDT	C580Y	NFD	IRNL	SGEGA	CVIDT	C580Y	y184f	CVIDT	C580Y	NF-	IRNL	SGEGA	0	0	29	0	0	0	20	0
VTN 032	CVIET	C580Y	NFD	IRNI	AGKAA	CVIET	C580Y	y184f	X	X	NFD	IRNI	-GKAA	0	0	29	0	0	0	11	0
VTN 033	CVMNK	C469F	NYD	IRNI	AXEAA	CVMNK	C469F	y184	CVMNK	C469F	NYD	IRNI	-GEAA	0	0	29	0	0	0	19	0
VTN 045	CVIET	Y500mixed	NYD	IRNI	XXKAA	CVIET	wt (500 not genotyped)	y184	X	X	X	X	X	0	0	29	0
VTN 052	CVIET	C580Y	NFD	IRNI	AGKAA	CVIET	C580Y	y184f	CVIET	C580Y	N-D	I-NI	-G-AA	0	0	29	0	0	0	17	0
VTN 054	CVIDT	wt	NYD	IRNI	AAKAA	CVIDT	wt	y184	CVIDT	WT	NYD	IRNI	AAKAA	0	0	29	0	0	0	21	0
														0	1	318	0.00314465	0	1	184	0.00543478
																	0.996855
																0	1
															total
															0	3	1131	0.00265252
																		0.997347
																	0	1
