# Supplementary material for: Genetic surveillance shows spread of ACT resistance during period of malaria decline in Vietnam (2018-2020)
Source: Front Genet. 2024 Dec 2;15:1478706. doi: 10.3389/fgene.2024.1478706 (PMC11646998; doi:10.3389/fgene.2024.1478706)
Supplement: Supplementary file 7 [file Table7.xlsx]

## Sheet: overview
Haplotypes in KEL1-lineages markers from variants of interest detected in 354 samples from Vietnam with the AmpliSeq Pf Vietnam v2 assay
kel_haplotype
kel_haplotype	Pf3D7_13_v3 1700345	Pf3D7_13_v3 1717359	Pf3D7_13_v3 1718288	Pf3D7_13_v3 1739315	Pf3D7_13_v3 1862741	Pf3D7_14_v3 1956202	Pf3D7_14_v3 1956225	Pf3D7_14_v3 2481068	Pf3D7_14_v3 2481070	Pf3D7_14_v3 2481073	Pf3D7_14_v3 2481076	Pf3D7_14_v3 2481125	KEL LINEAGE
13	N96	N821	N1131	N4724	D3282	I492	T484	H126	V127	D128	K129	D145	wild type
14	N96	N821	N1131	N4724	D3282	I492	T484	H126	V127M	D128H	K129	D145	Kel1-ART-founder populations SEA
19	N96	N821	N1131	N4724	D3282H	I492	T484	H126	V127	D128	K129	D145	single Kel1-mutation
22	N96	N821	N1131	N4724N	D3282	I492V	T484	H126	V127M	D128H	K129	D145	Kel1-ART-founder populations SEA
23	N96	N821	N1131	N4724N	D3282	I492	T484I	H126	V127	D128	K129	D145	Kel1-ART-founder populations SEA
24	N96	N821	N1131	N4724N	D3282	I492	T484I	H126	V127M	D128H	K129	D145	Kel1-ART-founder populations SEA
26	N96	N821	N1131	N4724N	D3282H	I492	T484I	H126	V127M	D128H	K129	D145	Kel1-ART-founder populations SEA
43	N96D	N821	N1131	N4724	D3282	I492	T484I	H126	V127M	D128H	K129	D145	Kel1-ART-founder populations SEA
48	N96D	N821K	N1131I	N4724	D3282	I492	T484I	H126	V127M	D128H	K129	D145	Kel1-ART-founder populations SEA
52	N96D	N821K	N1131I	N4724N	D3282	I492V	T484	H126	V127M	D128H	K129	D145	Kel1-ART-founder populations SEA
53	N96D	N821K	N1131I	N4724N	D3282	I492	T484	H126	V127M	D128H	K129	D146	Kel1-ART-founder populations SEA
54	N96D	N821K	N1131I	N4724N	D3282	I492	T484I	H126	V127	D128	K129	D147	Kel1-ART-founder populations SEA
57	N96D	N821K	N1131I	N4724N	D3282	I492	T484I	H126	V127M	D128H	K129	D148	Kel1-ART-founder populations SEA
59	N96D	N821K	N1131I	N4724N	D3282H	I492V	T484	H126	V127M	D128H	K129	D149	Kel1-ART-founder populations SEA
61	N96D	N821K	N1131I	N4724N	D3282H	I492	T484	H126	V127M	D128H	K129	D150	Kel1-ART-founder populations SEA
63	N96D	N821K	N1131I	N4724N	D3282H	I492	T484I	H126	V127M	D128H	K129	D151	Kel1-ART-founder populations SEA
incomplete	mixed	mixed	mixed	mixed	mixed	mixed	mixed	H126	mixed	mixed	K129	missing	missing data - wild type
mixed	mixed	mixed	mixed	mixed	mixed	mixed	mixed	mixed	mixed	mixed	mixed	mixed	mixed - Kel1-ART-founder population SEA
										H126R
